# Supplementary material for: Exploring the causal relationship between inflammatory cytokines and immunoinflammatory dermatoses: a Mendelian randomization study
Source: Front Med (Lausanne). 2024 Jan 31;11:1263714. doi: 10.3389/fmed.2024.1263714 (PMC10864622; doi:10.3389/fmed.2024.1263714)
Supplement: Supplementary file 1 [file Table_1.XLSX]

## Sheet: Table 1
Table S1. MR estimates of forty-one inflammatory cytokines on Atopic Dermatitis.
					Inverse variance weighted			MR-Egger			Weighted Median			Simple Mode			Weighted Mode
Category	Exposures	No. of SNPs			OR	95% CI	pval	OR	95% CI	pval	OR	95% CI	pval	OR	95% CI	pval	OR	95% CI	pval
Chemokines
	CTACKc	12			1.03714	1.04 (0.95-1.14)	0.430243	1.03365	1.03 (0.86-1.24)	0.724684	1.02629	1.03 (0.91-1.16)	0.673301	0.961158	0.96 (0.79-1.17)	0.694877	0.967036	0.97 (0.80-1.16)	0.727442
	Eotaxinc	17			0.974054	0.97 (0.88-1.08)	0.615871	0.88384	0.88 (0.69-1.14)	0.354579	0.992296	0.99 (0.87-1.14)	0.910587	1.03815	1.04 (0.81-1.34)	0.776079	1.01136	1.01 (0.81-1.26)	0.919723
	GROa	13			1.01042	1.01 (0.93-1.10)	0.802253	1.04823	1.05 (0.91-1.21)	0.532558	1.00925	1.01 (0.91-1.12)	0.858476	1.00434	1.00 (0.85-1.19)	0.961366	1.00899	1.01 (0.86-1.18)	0.9149
	IP10	12			0.963306	0.96 (0.87-1.07)	0.478227	0.97431	0.97 (0.76-1.24)	0.838395	0.956218	0.96 (0.84-1.08)	0.482911	0.979789	0.98 (0.78-1.23)	0.861252	0.968273	0.97 (0.79-1.19)	0.767997
	MCP1c	16			1.09896	1.10 (0.95-1.27)	0.193879	0.811315	0.81 (0.56-1.17)	0.285702	1.08696	1.09 (0.92-1.28)	0.327003	1.10108	1.10 (0.83-1.46)	0.513242	1.0729	1.07 (0.82-1.40)	0.609832
	MCP3a	6			1.00863	1.01 (0.94-1.08)	0.81132	1.05452	1.05 (0.88-1.27)	0.605803	1.01038	1.01 (0.93-1.10)	0.80629	1.00772	1.01 (0.89-1.14)	0.90863	1.00919	1.01 (0.90-1.13)	0.882009
	MIGb	13			0.946291	0.95 (0.83-1.08)	0.405606	1.09589	1.10 (0.84-1.43)	0.511916	1.00696	1.01 (0.89-1.14)	0.910986	1.03792	1.04 (0.87-1.23)	0.679189	1.05207	1.05 (0.91-1.21)	0.500462
	MIP1a	4			1.05369	1.05 (0.86-1.29)	0.613678	1.07735	1.08 (0.50-2.33)	0.867459	1.08976	1.09 (0.88-1.34)	0.418713	1.14106	1.14 (0.83-1.56)	0.472455	1.13562	1.14 (0.86-1.50)	0.4355
	MIP1bc	22			0.958164	0.96 (0.85-1.07)	0.463874	1.11702	1.12 (0.81-1.54)	0.509361	0.98708	0.99 (0.87-1.12)	0.844557	0.949019	0.95 (0.76-1.18)	0.647806	0.97106	0.97 (0.80-1.18)	0.767731
	RANTES	10			1.03311	1.03 (0.93-1.15)	0.552527	0.920307	0.92 (0.70-1.21)	0.563116	1.00066	1.00 (0.87-1.15)	0.992595	0.996973	1.00 (0.81-1.23)	0.978392	0.999071	1.00 (0.80-1.25)	0.993642
	SDF1a	9			0.999075	1.00 (0.86-1.16)	0.990078	0.976828	0.98 (0.73-1.31)	0.879444	1.05347	1.05 (0.87-1.27)	0.590096	1.11331	1.11 (0.82-1.51)	0.507304	1.11331	1.11 (0.84-1.48)	0.485095
Growth factors
	bNGF	4			0.943387	0.94 (0.82-1.09)	0.432653	1.28499	1.28 (0.61-2.72)	0.579709	0.971962	0.97 (0.81-1.16)	0.756647	1.037	1.04 (0.80-1.34)	0.800125	1.02065	1.02 (0.80-1.30)	0.878548
	FGFBasic	7			1.01555	1.02 (0.76-1.36)	0.91669	1.68299	1.68 (0.76-3.72)	0.254449	0.917033	0.92 (0.69-1.21)	0.541248	0.800671	0.80 (0.49-1.32)	0.414688	0.832096	0.83 (0.55-1.25)	0.413066
	GCSF	9			0.988235	0.99 (0.81-1.21)	0.909378	0.969766	0.97 (0.66-1.42)	0.878604	1.0322	1.03 (0.84-1.27)	0.766912	1.08278	1.08 (0.75-1.57)	0.686985	1.1109	1.11 (0.80-1.53)	0.541323
	HGF	9			1.03891	1.04 (0.89-1.21)	0.618478	1.18407	1.18 (0.85-1.65)	0.352483	1.10141	1.10 (0.90-1.34)	0.343126	1.18478	1.18 (0.85-1.65)	0.347539	1.2063	1.21 (0.87-1.67)	0.294637
	MCSF	12			1.05427	1.05 (0.97-1.15)	0.222852	1.11724	1.12 (0.93-1.34)	0.25935	1.02448	1.02 (0.92-1.14)	0.653484	1.18176	1.18 (0.97-1.44)	0.122756	1.00164	1.00 (0.86-1.17)	0.984081
	PDGFbbc	14			0.989368	0.99 (0.88-1.12)	0.86327	1.02267	1.02 (0.77-1.36)	0.880895	0.956567	0.96 (0.82-1.12)	0.586177	0.947497	0.95 (0.71-1.27)	0.725982	0.951635	0.95 (0.71-1.27)	0.740817
	SCF	10			0.961146	0.96 (0.75-1.24)	0.759267	1.03251	1.03 (0.59-1.81)	0.913407	0.845601	0.85 (0.67-1.07)	0.160004	0.821758	0.82 (0.51-1.32)	0.44097	0.821758	0.82 (0.53-1.26)	0.394369
	SCGFbc	21			1.0485	1.05 (0.98-1.12)	0.142492	1.03005	1.03 (0.90-1.17)	0.664123	1.04444	1.04 (0.96-1.13)	0.305023	1.05484	1.05 (0.91-1.22)	0.491706	1.04635	1.05 (0.91-1.20)	0.518737
	VEGFc	18			1.04939	1.05 (0.96-1.15)	0.290015	1.04148	1.04 (0.86-1.26)	0.685383	1.00532	1.01 (0.89-1.14)	0.933281	0.902852	0.90 (0.72-1.13)	0.376475	0.921227	0.92 (0.75-1.12)	0.431964
Interleukins
	IL-10	15			0.984558	0.98 (0.89-1.09)	0.759487	0.77829	0.78 (0.56-1.07)	0.149558	0.882211	0.88 (0.77-1.01)	0.0644224	0.933515	0.93 (0.75-1.15)	0.53554	0.898979	0.90 (0.77-1.05)	0.191193
	IL-12p70	15			0.972423	0.97 (0.87-1.09)	0.629545	0.782397	0.78 (0.52-1.18)	0.260814	0.940929	0.94 (0.81-1.10)	0.43984	0.8612	0.86 (0.64-1.16)	0.342904	0.863691	0.86 (0.65-1.14)	0.319583
	IL-13	14			0.977469	0.98 (0.91-1.05)	0.551135	0.944918	0.94 (0.82-1.09)	0.44336	0.969353	0.97 (0.88-1.07)	0.544715	0.98558	0.99 (0.82-1.18)	0.877174	0.98558	0.99 (0.83-1.17)	0.867595
	IL-16c	10			1.03094	1.03 (0.95-1.12)	0.466809	1.03944	1.04 (0.91-1.19)	0.587123	0.998972	1.00 (0.90-1.11)	0.985133	0.96468	0.96 (0.80-1.16)	0.709535	0.982668	0.98 (0.83-1.16)	0.841059
	IL-17	8			0.884463	0.88 (0.77-1.02)	0.0930021	0.855634	0.86 (0.64-1.14)	0.325972	0.834202	0.83 (0.69-1.00)	0.0554604	0.858187	0.86 (0.64-1.14)	0.330873	0.835862	0.84 (0.67-1.04)	0.156983
	IL-18	13			1.05587	1.06 (0.97-1.15)	0.197199	1.0232	1.02 (0.87-1.20)	0.782222	1.08419	1.08 (0.97-1.21)	0.159446	1.10464	1.10 (0.92-1.33)	0.313791	1.1027	1.10 (0.92-1.32)	0.298879
	IL1b	3			0.893676	0.89 (0.74-1.08)	0.255067	0.849159	0.85 (0.58-1.25)	0.559752	0.913073	0.91 (0.73-1.13)	0.412574	0.915122	0.92 (0.71-1.18)	0.564688	0.915629	0.92 (0.72-1.17)	0.549777
	IL1ra	10			0.902851	0.90 (0.82-1.00)	0.044925	0.99415	0.99 (0.75-1.31)	0.96817	0.892943	0.89 (0.79-1.02)	0.0835957	0.890777	0.89 (0.73-1.08)	0.276008	0.891617	0.89 (0.73-1.10)	0.304025
	IL-2	8			1.01142	1.01 (0.89-1.15)	0.864024	0.778684	0.78 (0.64-0.95)	0.0451755	1.04885	1.05 (0.90-1.22)	0.527724	1.08093	1.08 (0.83-1.41)	0.584012	1.09015	1.09 (0.83-1.44)	0.562637
	IL-2ra	9			1.047	1.05 (0.93-1.18)	0.436931	1.23401	1.23 (1.03-1.47)	0.0538654	1.02633	1.03 (0.91-1.16)	0.681888	0.977016	0.98 (0.76-1.26)	0.862136	1.23502	1.24 (1.04-1.47)	0.0461201
	IL-4	14			0.877582	0.88 (0.78-0.99)	0.035783	0.863574	0.86 (0.67-1.12)	0.290522	0.88763	0.89 (0.75-1.05)	0.152586	0.863034	0.86 (0.65-1.14)	0.317871	0.852028	0.85 (0.66-1.09)	0.228333
	IL-5	8			1.00562	1.01 (0.86-1.18)	0.944616	1.10606	1.11 (0.77-1.59)	0.605636	1.04553	1.05 (0.90-1.22)	0.573658	1.17325	1.17 (0.86-1.59)	0.339563	1.18282	1.18 (0.84-1.67)	0.375428
	IL-6	11			0.93724	0.94 (0.82-1.08)	0.35858	1.26309	1.26 (0.92-1.73)	0.177096	0.888208	0.89 (0.73-1.07)	0.219946	0.886748	0.89 (0.65-1.21)	0.46387	0.874858	0.87 (0.65-1.18)	0.401778
	IL-7	12			0.988277	0.99 (0.90-1.08)	0.799044	1.04546	1.05 (0.84-1.30)	0.698424	0.909868	0.91 (0.82-1.01)	0.0865367	0.901489	0.90 (0.75-1.08)	0.291513	0.911866	0.91 (0.80-1.04)	0.204513
	IL-8a	8			1.03854	1.04 (0.93-1.16)	0.491284	1.03001	1.03 (0.84-1.26)	0.782606	1.02955	1.03 (0.90-1.17)	0.66021	1.01317	1.01 (0.83-1.23)	0.899216	1.00061	1.00 (0.83-1.21)	0.995073
	IL-9	6			0.891015	0.89 (0.76-1.05)	0.167865	1.14943	1.15 (0.81-1.63)	0.479115	0.922572	0.92 (0.78-1.10)	0.357384	0.92367	0.92 (0.73-1.17)	0.540792	0.921602	0.92 (0.74-1.15)	0.501651
Others
	IFNg	12			1.016	1.02 (0.89-1.16)	0.814645	0.982863	0.98 (0.74-1.30)	0.906926	1.02465	1.02 (0.86-1.21)	0.778777	1.05148	1.05 (0.78-1.42)	0.747198	1.05774	1.06 (0.82-1.36)	0.670061
	MIF	10			1.10911	1.11 (0.98-1.26)	0.114458	1.23261	1.23 (0.96-1.59)	0.146485	1.17441	1.17 (1.01-1.37)	0.0383057	1.25006	1.25 (0.98-1.59)	0.103756	1.24679	1.25 (0.97-1.60)	0.119033
	TNFa	4			0.959406	0.96 (0.83-1.11)	0.582218	0.983629	0.98 (0.78-1.24)	0.901181	0.967113	0.97 (0.81-1.15)	0.706193	0.974933	0.97 (0.76-1.25)	0.85305	0.979526	0.98 (0.77-1.25)	0.877929
	TNFb	5			0.980586	0.98 (0.90-1.07)	0.649047	1.02997	1.03 (0.87-1.22)	0.758302	0.985374	0.99 (0.89-1.09)	0.767222	0.984188	0.98 (0.87-1.11)	0.813694	0.988748	0.99 (0.87-1.12)	0.866086
	TRAILbc	16			0.96894	0.97 (0.90-1.05)	0.426402	0.974564	0.97 (0.87-1.09)	0.663964	0.984567	0.98 (0.88-1.10)	0.775848	1.05222	1.05 (0.87-1.28)	0.614497	0.981146	0.98 (0.87-1.10)	0.752283
Abbreviations: CI, Confidence interval; OR, Odds Ratio; pval, p-value; SNPs, single nucleotide polymorphisms a: The MR-Egger (SIMEX) method was applied. b: Outliers detected by MR-PRESSO were removed. c: The cutoff threshold for SNP significance was set as 5×10-8, while for other cytokines was 5×10-6. OR and 95% CI represent the change in the odds ratio of Atopic Dermatitis per 1 SD increase in i…
