# Supplementary material for: Exploring the causal relationship between inflammatory cytokines and immunoinflammatory dermatoses: a Mendelian randomization study
Source: Front Med (Lausanne). 2024 Jan 31;11:1263714. doi: 10.3389/fmed.2024.1263714 (PMC10864622; doi:10.3389/fmed.2024.1263714)
Supplement: Supplementary file 2 [file Table_2.XLSX]

## Sheet: Table 1
Table S2. Heterogeneity and horizontal pleiotropy tests of forty-one inflammatory cytokines on Atopic Dermatitis.
Exposures	Q1 pval	Q2 pval	Q/Qdf	intercept	intercept pval	MR-PRESSO Global Test pval	Recommended Method
bNGF	0.510414	0.441798	2.311/3	-0.0440421	0.497054	0.583	IVW
CTACK	0.862334	0.801626	6.162/11	0.000852026	0.966634	0.861	IVW
Eotaxin	0.345618	0.326556	17.636/16	0.0130033	0.422754	0.366	IVW
FGFBasic	0.00788993	0.0247121	17.409/6	-0.0671635	0.241044	0.016	IVW
GCSF	0.0370801	0.0220179	16.393/8	0.00292028	0.908789	0.054	IVW
GROa	0.870544	0.84332	6.799/12	-0.0110385	0.554434	0.88	IVW
HGF	0.775846	0.770422	4.827/8	-0.0183832	0.416161	0.752	IVW
IFNg	0.297559	0.23241	12.935/11	0.00480809	0.797125	0.32	IVW
IL-10	0.434554	0.533869	14.204/14	0.0270131	0.154905	0.42	IVW
IL-12p70	0.480363	0.493673	13.594/14	0.0235183	0.297911	0.482	IVW
IL-13	0.808879	0.769692	8.509/13	0.00850334	0.585243	0.812	IVW
IL-16	0.818209	0.740517	5.181/9	-0.00257742	0.88305	0.814	IVW
IL-17	0.342674	0.253711	7.886/7	0.00620656	0.796413	0.403	IVW
IL-18	0.758602	0.701969	8.332/12	0.00647165	0.658071	0.773	IVW
IL1b	0.837201	0.605952	0.355/2	0.0105782	0.815165	NA	IVW
IL1ra	0.939737	0.934197	3.526/9	-0.0154169	0.48983	0.947	IVW
IL-2	0.0915329	0.813885	12.286/7	0.0503517	0.022399	0.08	IVW
IL-2ra	0.102236	0.331717	13.290/8	-0.0361387	0.0687963	0.117	IVW
IL-4	0.478104	0.399285	12.613/13	0.00222649	0.892294	0.48	IVW
IL-5	0.0211145	0.0160435	16.474/7	-0.0203402	0.583903	0.024	IVW
IL-6	0.493036	0.828727	9.417/10	-0.0363099	0.0665621	0.508	IVW
IL-7	0.145363	0.117926	15.887/11	-0.0124103	0.588695	0.163	IVW
IL-8	0.974441	0.945593	1.702/7	0.00175699	0.927092	0.961	IVW
IL-9	0.206807	0.347329	7.191/5	-0.0634458	0.192606	0.289	IVW
IP10	0.193369	0.141346	14.767/11	-0.00219332	0.920777	0.209	IVW
MCSF	0.122244	0.107309	16.539/11	-0.0198931	0.492357	0.153	IVW
MCP1	0.0495415	0.11154	25.030/15	0.0405204	0.105903	0.054	IVW
MCP3	0.970616	0.95876	0.894/5	-0.0124141	0.639089	0.971	IVW
MIF	0.0943701	0.0990861	14.877/9	-0.0226116	0.373661	0.11	IVW
MIG	0.00242044	0.00512232	30.411/12	-0.0365799	0.241137	0.001	IVW
MIP1a	0.181358	0.0878563	4.872/3	-0.00374211	0.957948	0.265	IVW
MIP1b	0.0267839	0.0293743	35.208/21	-0.0200693	0.331191	0.037	IVW
PDGFbb	0.867905	0.819226	7.612/13	-0.00414043	0.807167	0.882	IVW
RANTES	0.270336	0.263266	11.078/9	0.0236222	0.385938	0.293	IVW
SCF	0.00104367	0.000582884	27.765/9	-0.0105913	0.782004	<0.001	IVW
SCGFb	0.922127	0.896876	11.820/20	0.00406963	0.766123	0.924	IVW
SDF1a	0.64499	0.540964	6.020/8	0.00304798	0.866496	0.648	IVW
TNFa	0.828219	0.666292	0.888/3	-0.00752509	0.808213	0.824	IVW
TNFb	0.964806	0.982367	0.584/4	-0.0151358	0.565418	0.957	IVW
TRAIL	0.877745	0.832521	8.995/15	-0.00134371	0.893348	0.898	IVW
VEGF	0.60094	0.530748	14.924/17	0.00127275	0.931975	0.616	IVW
Q1 pval: p value of Q test from IVW method; Q2 pval: p value of Q test from MR-Egger method Abbreviations: pval, p-value; Q, Cochran Q statistics; SNPs, single nucleotide polymorphisms; IVW, the inverse variance weighted method.
