# Supplementary material for: Exploring the causal relationship between inflammatory cytokines and immunoinflammatory dermatoses: a Mendelian randomization study
Source: Front Med (Lausanne). 2024 Jan 31;11:1263714. doi: 10.3389/fmed.2024.1263714 (PMC10864622; doi:10.3389/fmed.2024.1263714)
Supplement: Supplementary file 4 [file Table_4.XLSX]

## Sheet: Table 1
Table S4. MR estimates of forty-one inflammatory cytokines on Psoriasis.
					Inverse variance weighted			MR-Egger			Weighted Median			Simple Mode			Weighted Mode
Category	Exposures	No. of SNPs			OR	95% CI	pval	OR	95% CI	pval	OR	95% CI	pval	OR	95% CI	pval	OR	95% CI	pval
Chemokines
	CTACKc	12			0.929472	0.93 (0.81-1.07)	0.30858	0.861389	0.86 (0.65-1.15)	0.329876	0.917497	0.92 (0.79-1.07)	0.271905	0.907053	0.91 (0.69-1.19)	0.491951	0.911226	0.91 (0.72-1.16)	0.465332
	Eotaxinc	17			1.03726	1.04 (0.92-1.17)	0.5527	1.05963	1.06 (0.79-1.42)	0.706352	0.984409	0.98 (0.83-1.16)	0.854336	0.968376	0.97 (0.74-1.27)	0.82126	0.959704	0.96 (0.74-1.24)	0.757224
	GROa	13			1.13452	1.13 (0.96-1.34)	0.136076	0.974334	0.97 (0.73-1.30)	0.861317	1.05981	1.06 (0.90-1.25)	0.481254	1.0639	1.06 (0.76-1.48)	0.721381	0.966927	0.97 (0.75-1.25)	0.804327
	IP10	12			0.98398	0.98 (0.88-1.10)	0.773294	1.16823	1.17 (0.91-1.50)	0.245744	0.986783	0.99 (0.86-1.14)	0.853027	0.978026	0.98 (0.78-1.23)	0.85184	0.978026	0.98 (0.77-1.24)	0.855427
	MCP1c	16			1.0225	1.02 (0.89-1.17)	0.749315	0.996784	1.00 (0.68-1.45)	0.986873	1.01732	1.02 (0.84-1.23)	0.857743	1.05189	1.05 (0.76-1.46)	0.766821	1.01321	1.01 (0.75-1.38)	0.934231
	MCP3a	6			1.04528	1.05 (0.96-1.14)	0.319642	1.05955	1.06 (0.84-1.33)	0.64906	1.03371	1.03 (0.93-1.15)	0.541609	1.12789	1.13 (0.95-1.34)	0.22996	0.975523	0.98 (0.82-1.16)	0.788967
	MIGb	13			1.02194	1.02 (0.91-1.15)	0.71293	1.11947	1.12 (0.88-1.43)	0.381899	1.10724	1.11 (0.95-1.29)	0.182736	1.16234	1.16 (0.86-1.57)	0.350116	1.16561	1.17 (0.89-1.53)	0.288451
	MIP1a	4			0.959258	0.96 (0.76-1.22)	0.730546	1.17903	1.18 (0.50-2.75)	0.740077	0.967743	0.97 (0.76-1.23)	0.787704	0.962287	0.96 (0.66-1.40)	0.854334	0.977841	0.98 (0.69-1.38)	0.905853
	MIP1bc	22			0.962437	0.96 (0.86-1.07)	0.490286	0.970549	0.97 (0.71-1.32)	0.850398	0.983344	0.98 (0.84-1.15)	0.829178	1.00275	1.00 (0.75-1.34)	0.985411	1.02061	1.02 (0.80-1.31)	0.873597
	RANTES	10			1.07745	1.08 (0.96-1.21)	0.221003	1.21165	1.21 (0.90-1.63)	0.241438	1.0967	1.10 (0.94-1.28)	0.231684	1.20066	1.20 (0.93-1.56)	0.201559	1.19372	1.19 (0.94-1.51)	0.178812
	SDF1a	9			1.00776	1.01 (0.81-1.25)	0.943693	0.906085	0.91 (0.58-1.41)	0.677276	1.10625	1.11 (0.87-1.41)	0.414907	1.1502	1.15 (0.80-1.66)	0.478816	1.1502	1.15 (0.81-1.64)	0.461087
Growth factors
	bNGF	4			1.25135	1.25 (0.95-1.64)	0.104864	1.14111	1.14 (0.21-6.29)	0.893463	1.37937	1.38 (1.05-1.81)	0.0215544	1.4425	1.44 (0.98-2.13)	0.162553	1.43938	1.44 (0.86-2.42)	0.2632
	FGFBasic	7			0.931736	0.93 (0.65-1.34)	0.700558	1.07417	1.07 (0.34-3.36)	0.906895	0.742964	0.74 (0.56-0.99)	0.0444345	0.725399	0.73 (0.50-1.04)	0.133121	0.723105	0.72 (0.54-0.97)	0.0769688
	GCSF	9			1.09421	1.09 (0.92-1.30)	0.310791	1.05845	1.06 (0.78-1.43)	0.721901	1.1066	1.11 (0.88-1.40)	0.394318	1.15305	1.15 (0.77-1.72)	0.503409	1.11984	1.12 (0.78-1.61)	0.560506
	HGF	9			1.0924	1.09 (0.83-1.44)	0.532209	0.969654	0.97 (0.51-1.85)	0.928316	1.20081	1.20 (0.92-1.58)	0.186682	1.3805	1.38 (0.88-2.18)	0.202725	1.26089	1.26 (0.88-1.81)	0.241465
	MCSF	12			0.962186	0.96 (0.88-1.06)	0.415118	0.926549	0.93 (0.76-1.13)	0.474899	0.984004	0.98 (0.87-1.11)	0.798105	1.01297	1.01 (0.82-1.26)	0.908404	0.871071	0.87 (0.71-1.06)	0.205142
	PDGFbbc	14			0.975264	0.98 (0.84-1.13)	0.743499	1.08776	1.09 (0.76-1.55)	0.649552	1.00382	1.00 (0.82-1.24)	0.971376	1.01017	1.01 (0.72-1.43)	0.954952	1.01366	1.01 (0.72-1.43)	0.939373
	SCF	10			0.942163	0.94 (0.79-1.13)	0.51118	0.918076	0.92 (0.63-1.33)	0.663664	0.966749	0.97 (0.76-1.22)	0.777612	1.04833	1.05 (0.70-1.57)	0.822721	1.07355	1.07 (0.72-1.61)	0.738393
	SCGFbc	21			1.09467	1.09 (1.01-1.18)	0.0232405	1.02104	1.02 (0.87-1.20)	0.804215	1.05785	1.06 (0.94-1.19)	0.339362	1.01054	1.01 (0.84-1.22)	0.913791	1.03168	1.03 (0.87-1.22)	0.724471
	VEGFc	18			1.03432	1.03 (0.93-1.15)	0.548619	1.00198	1.00 (0.79-1.27)	0.987232	1.05887	1.06 (0.92-1.22)	0.431789	1.08069	1.08 (0.83-1.40)	0.564644	1.04239	1.04 (0.83-1.31)	0.724246
Interleukins
	IL-10	15			1.0255	1.03 (0.90-1.17)	0.714453	0.984501	0.98 (0.63-1.55)	0.947242	1.08891	1.09 (0.91-1.30)	0.337716	0.812165	0.81 (0.58-1.14)	0.248408	1.11398	1.11 (0.90-1.37)	0.329295
	IL-12p70	15			1.07277	1.07 (0.91-1.26)	0.393284	1.25611	1.26 (0.69-2.28)	0.466308	1.02781	1.03 (0.84-1.26)	0.790568	0.958462	0.96 (0.67-1.37)	0.818119	0.961681	0.96 (0.68-1.37)	0.830548
	IL-13	14			1.03655	1.04 (0.94-1.14)	0.446981	1.0634	1.06 (0.89-1.26)	0.499762	1.03623	1.04 (0.91-1.17)	0.57843	0.949797	0.95 (0.77-1.18)	0.645283	0.980239	0.98 (0.80-1.21)	0.853695
	IL-16c	10			0.968495	0.97 (0.88-1.07)	0.533444	0.978076	0.98 (0.83-1.15)	0.797854	0.986348	0.99 (0.86-1.14)	0.848399	0.97733	0.98 (0.79-1.21)	0.834935	0.99172	0.99 (0.83-1.18)	0.928991
	IL-17	8			0.901718	0.90 (0.76-1.07)	0.223333	0.941446	0.94 (0.69-1.28)	0.715462	0.912951	0.91 (0.73-1.14)	0.42999	0.884366	0.88 (0.63-1.24)	0.494543	0.916052	0.92 (0.70-1.20)	0.540332
	IL-18	13			1.00033	1.00 (0.89-1.13)	0.995744	0.907278	0.91 (0.72-1.15)	0.435513	0.998964	1.00 (0.86-1.16)	0.98901	0.964407	0.96 (0.76-1.23)	0.775385	0.964407	0.96 (0.77-1.20)	0.752239
	IL1b	3			1.10117	1.10 (0.87-1.40)	0.428708	1.02698	1.03 (0.64-1.66)	0.930728	1.10219	1.10 (0.83-1.47)	0.504149	1.18285	1.18 (0.83-1.69)	0.452439	1.11997	1.12 (0.79-1.58)	0.584011
	IL1ra	10			1.03941	1.04 (0.92-1.18)	0.538559	1.01093	1.01 (0.72-1.43)	0.952259	1.01587	1.02 (0.87-1.19)	0.844398	0.996465	1.00 (0.78-1.28)	0.978317	0.996465	1.00 (0.78-1.27)	0.977857
	IL-2	8			0.93508	0.94 (0.81-1.08)	0.372436	0.862309	0.86 (0.64-1.17)	0.37901	0.876982	0.88 (0.74-1.05)	0.144224	0.80903	0.81 (0.60-1.08)	0.196132	0.816414	0.82 (0.65-1.03)	0.12536
	IL-2ra	9			1.04024	1.04 (0.91-1.19)	0.560055	1.1944	1.19 (0.95-1.51)	0.178017	1.12334	1.12 (0.97-1.30)	0.122306	1.17772	1.18 (0.94-1.47)	0.192132	1.16057	1.16 (0.98-1.37)	0.114993
	IL-4	14			0.974297	0.97 (0.82-1.16)	0.772238	0.852292	0.85 (0.59-1.23)	0.414739	0.839008	0.84 (0.68-1.03)	0.0974303	0.785345	0.79 (0.57-1.09)	0.171622	0.796011	0.80 (0.58-1.09)	0.176701
	IL-5	8			1.05308	1.05 (0.93-1.20)	0.425485	1.11925	1.12 (0.85-1.48)	0.457697	1.09276	1.09 (0.93-1.29)	0.287441	1.11929	1.12 (0.86-1.46)	0.435919	1.11433	1.11 (0.87-1.43)	0.419849
	IL-6	11			1.01136	1.01 (0.83-1.23)	0.90843	1.08612	1.09 (0.69-1.71)	0.72862	0.94854	0.95 (0.75-1.20)	0.658983	0.929852	0.93 (0.61-1.43)	0.74585	0.926365	0.93 (0.62-1.39)	0.719461
	IL-7	12			1.01041	1.01 (0.92-1.11)	0.82786	0.984722	0.98 (0.79-1.22)	0.8924	0.979642	0.98 (0.86-1.12)	0.760207	0.942503	0.94 (0.77-1.15)	0.577675	0.959534	0.96 (0.81-1.13)	0.634308
	IL-8a	8			0.94912	0.95 (0.83-1.08)	0.438706	0.878727	0.88 (0.69-1.12)	0.34129	0.973051	0.97 (0.82-1.15)	0.749089	0.982191	0.98 (0.75-1.28)	0.897491	0.987006	0.99 (0.79-1.23)	0.911155
	IL-9	6			0.9674	0.97 (0.73-1.28)	0.816582	0.79276	0.79 (0.38-1.64)	0.566444	0.991049	0.99 (0.77-1.27)	0.943762	0.902174	0.90 (0.61-1.34)	0.629623	0.957372	0.96 (0.68-1.35)	0.812694
Others
	IFNg	12			0.871052	0.87 (0.75-1.01)	0.0734257	0.996038	1.00 (0.73-1.36)	0.980387	0.83159	0.83 (0.69-1.00)	0.0553018	0.802414	0.80 (0.60-1.08)	0.176643	0.805201	0.81 (0.59-1.09)	0.188027
	MIF	10			0.969623	0.97 (0.86-1.10)	0.623389	0.884794	0.88 (0.69-1.13)	0.35846	0.948128	0.95 (0.80-1.12)	0.539785	0.979006	0.98 (0.76-1.26)	0.874148	0.979006	0.98 (0.78-1.24)	0.862058
	TNFa	4			1.01363	1.01 (0.84-1.22)	0.884341	0.890933	0.89 (0.67-1.19)	0.511017	0.969844	0.97 (0.78-1.21)	0.788768	0.921486	0.92 (0.68-1.26)	0.641736	0.917716	0.92 (0.68-1.25)	0.621008
	TNFb	5			1.00066	1.00 (0.90-1.11)	0.990099	1.04176	1.04 (0.84-1.29)	0.73109	1.00793	1.01 (0.88-1.15)	0.906981	1.04348	1.04 (0.88-1.23)	0.645682	1.02738	1.03 (0.87-1.22)	0.772787
	TRAILbc	16			0.991011	0.99 (0.90-1.09)	0.853313	1.01234	1.01 (0.88-1.16)	0.866065	0.95781	0.96 (0.84-1.09)	0.522024	0.958099	0.96 (0.78-1.18)	0.690061	0.953083	0.95 (0.83-1.09)	0.505169
Abbreviations: CI, Confidence interval; OR, Odds Ratio; pval, p-value; SNPs, single nucleotide polymorphisms a: The MR-Egger (SIMEX) method was applied. b: Outliers detected by MR-PRESSO were removed. c: The cutoff threshold for SNP significance was set as 5×10-8, while for other cytokines was 5×10-6. OR and 95% CI represent the change in the odds ratio of Psoriasis per 1 SD increase in inflammat…
