# Supplementary material for: Exploring the causal relationship between inflammatory cytokines and immunoinflammatory dermatoses: a Mendelian randomization study
Source: Front Med (Lausanne). 2024 Jan 31;11:1263714. doi: 10.3389/fmed.2024.1263714 (PMC10864622; doi:10.3389/fmed.2024.1263714)
Supplement: Supplementary file 5 [file Table_5.XLSX]

## Sheet: Table 1
Table S5. Heterogeneity and horizontal pleiotropy tests of forty-one inflammatory cytokines on Psoriasis.
Exposures	Q1 pval	Q2 pval	Q/Qdf	intercept	intercept pval	MR-PRESSO Global Test pval	Recommended Method
bNGF	0.0777235	0.0336325	6.824/3	0.0131383	0.923922	0.171	IVW
CTACK	0.0938922	0.0770341	17.501/11	0.0192378	0.557914	0.103	IVW
Eotaxin	0.700895	0.634096	12.611/16	-0.00284878	0.878904	0.721	IVW
FGFBasic	0.00683593	0.00359508	17.769/6	-0.0189146	0.804899	0.005	IVW
GCSF	0.55962	0.458857	6.788/8	0.00521679	0.79785	0.556	IVW
GROa	0.000907962	0.00233227	33.178/12	0.0459742	0.229633	0.003	IVW
HGF	0.0208728	0.0137279	18.047/8	0.0167925	0.697944	0.03	IVW
IFNg	0.986833	0.993412	3.259/11	-0.0193963	0.351849	0.976	IVW
IL-10	0.251353	0.197202	17.091/14	0.00468522	0.855923	0.239	IVW
IL-12p70	0.183265	0.152546	18.540/14	-0.0170803	0.597905	0.188	IVW
IL-13	0.772601	0.71253	9.004/13	-0.00640971	0.737912	0.789	IVW
IL-16	0.628133	0.529731	7.086/9	-0.00310924	0.885243	0.691	IVW
IL-17	0.857317	0.785777	3.286/7	-0.00806101	0.756891	0.909	IVW
IL-18	0.13482	0.138	17.409/12	0.0201397	0.361645	0.165	IVW
IL1b	0.837201	0.605952	0.355/2	0.0105782	0.815165	NA	IVW
IL1ra	0.821857	0.745504	5.140/9	0.00444091	0.869996	0.837	IVW
IL-2	0.166679	0.132718	10.406/7	0.0156362	0.569179	0.199	IVW
IL-2ra	0.171244	0.246486	11.574/8	-0.0305055	0.208811	0.211	IVW
IL-4	0.159119	0.148348	17.958/13	0.018587	0.435295	0.156	IVW
IL-5	0.748851	0.672393	4.264/7	-0.0130012	0.646481	0.777	IVW
IL-6	0.236109	0.180808	12.782/10	-0.00872838	0.737888	0.243	IVW
IL-7	0.819936	0.756067	6.737/11	0.00567827	0.802396	0.844	IVW
IL-8	0.80117	0.773341	3.811/7	0.0165217	0.492183	0.807	IVW
IL-9	0.0164136	0.0124256	13.876/5	0.0495813	0.588694	0.027	IVW
IP10	0.870668	0.958667	6.040/11	-0.0331118	0.159575	0.876	IVW
MCSF	0.300143	0.242433	12.896/11	0.0129045	0.684547	0.332	IVW
MCP1	0.68301	0.612152	11.947/15	0.00339452	0.889077	0.697	IVW
MCP3	0.637013	0.494059	3.410/5	-0.00377223	0.90705	0.642	IVW
MIF	0.439681	0.410614	8.973/9	0.0196094	0.422308	0.488	IVW
MIG	0.198176	0.187317	15.850/12	-0.0227697	0.418963	0.189	IVW
MIP1a	0.225186	0.144521	4.359/3	-0.0347851	0.664504	0.312	IVW
MIP1b	0.894542	0.860413	13.384/21	-0.00109826	0.954813	0.881	IVW
PDGFbb	0.565296	0.520484	11.544/13	-0.0136545	0.51692	0.569	IVW
RANTES	0.686621	0.668531	6.523/9	-0.023971	0.422834	0.736	IVW
SCF	0.640919	0.543204	6.963/9	0.00382837	0.880043	0.625	IVW
SCGFb	0.504274	0.499041	19.271/20	0.0159735	0.349805	0.538	IVW
SDF1a	0.173405	0.135771	11.530/8	0.0145443	0.604495	0.171	IVW
TNFa	0.48627	0.572874	2.439/3	0.0386229	0.368646	0.508	IVW
TNFb	0.615965	0.478945	2.661/4	-0.0123798	0.698671	0.691	IVW
TRAIL	0.867308	0.8295	9.191/15	-0.00495549	0.688912	0.87	IVW
VEGF	0.787048	0.735227	12.213/17	0.00533725	0.771978	0.791	IVW
Q1 pval: p value of Q test from IVW method; Q2 pval: p value of Q test from MR-Egger method Abbreviations: pval, p-value; Q, Cochran Q statistics; SNPs, single nucleotide polymorphisms; IVW, the inverse variance weighted method.
