# Supplementary material for: Exploring the causal relationship between inflammatory cytokines and immunoinflammatory dermatoses: a Mendelian randomization study
Source: Front Med (Lausanne). 2024 Jan 31;11:1263714. doi: 10.3389/fmed.2024.1263714 (PMC10864622; doi:10.3389/fmed.2024.1263714)
Supplement: Supplementary file 6 [file Table_6.XLSX]

## Sheet: Table 1
Table S6. SNPs information of forty-one inflammation cytokines with Psoriasis
inflammatory cytokines								Psoriasis
SNP	effect allele	other allele	Beta	se	pval	R2	F	se	pval
bNGF
rs28637706	T	G	-0.1554	0.0261	2.717e-09	0.00983244	35.4305	0.0243	0.537499
rs4767014	T	C	-0.1211	0.0264	4.518e-06	0.00585949	21.0299	0.0239	0.1059
rs71641308	T	C	0.1969	0.0429	4.424e-06	0.00586615	21.0539	0.0381	0.0113
rs73472576	T	C	-0.1146	0.0251	4.813e-06	0.0058053	20.8343	0.0226	0.0660998
CTACK
rs10854859	A	G	-0.1498	0.0293	3.049e-07	0.00707196	26.1247	0.027	0.7154
rs116303454	A	G	0.3754	0.081	3.579e-06	0.00581859	21.4675	0.0707	0.0100399
rs116871507	A	T	-0.2086	0.0448	3.16e-06	0.00587284	21.6688	0.0439	0.4427
rs116943377	A	G	0.2878	0.0611	2.496e-06	0.00600918	22.1749	0.0587	0.0290402
rs117932939	T	C	0.1969	0.0422	3.089e-06	0.00589701	21.7585	0.0405	0.6051
rs118084576	A	G	0.5675	0.1226	3.66e-06	0.00580439	21.4148	0.1257	0.9213
rs184329319	T	G	-0.3069	0.0648	2.173e-06	0.00607479	22.4185	0.064	0.0954004
rs55764737	T	C	0.5424	0.0967	2.012e-08	0.00849989	31.4449	0.0925	0.5081
rs57338032	A	G	0.1443	0.0316	4.831e-06	0.00564978	20.8412	0.0299	0.4791
rs57789542	T	C	-0.7687	0.1659	3.575e-06	0.00581596	21.4578	0.1348	0.7601
rs60247384	T	C	0.1128	0.0245	4.302e-06	0.00574273	21.186	0.0234	0.1691
rs76395525	A	G	0.5193	0.1081	1.553e-06	0.0062488	23.0647	0.1099	0.3048
EOTAXIN
rs11087905	A	C	0.0954	0.0188	4.07e-07	0.00313158	25.7439	0.0238	0.8368
rs112347425	T	C	0.1595	0.0276	7.771e-09	0.00405772	33.3885	0.0393	0.2385
rs11920996	T	C	0.2979	0.0377	2.919e-15	0.00755976	62.4241	0.0534	0.3767
rs1677588	T	G	0.1181	0.025	2.223e-06	0.00271509	22.3107	0.0352	0.0540605
rs2024050	A	G	0.164	0.0302	5.467e-08	0.00358475	29.4827	0.0434	0.1311
rs2027855	T	C	0.0743	0.0162	4.272e-06	0.00255964	21.0301	0.023	0.6715
rs2040143	A	G	-0.0858	0.0178	1.333e-06	0.00282651	23.2289	0.0249	0.2748
rs2229593	T	C	0.3647	0.0406	2.838e-19	0.00974788	80.6703	0.0576	0.6718
rs2249581	T	C	-0.0899	0.018	5.912e-07	0.00303389	24.9384	0.0256	0.5988
rs5754733	A	C	-0.105	0.0213	8.196e-07	0.00295583	24.2948	0.0297	0.8396
rs57723662	C	G	-0.0982	0.0213	3.878e-06	0.00258633	21.2499	0.0296	0.793299
rs60075014	T	C	-0.1688	0.0356	2.078e-06	0.00273527	22.477	0.0455	0.591701
rs7231030	A	C	0.0903	0.0193	2.709e-06	0.00266347	21.8854	0.0272	0.5954
rs73072941	A	T	-0.1281	0.0263	1.113e-06	0.00288587	23.7181	0.0351	0.7383
rs745331	A	G	-0.0821	0.0176	3.036e-06	0.00264761	21.7548	0.0242	0.1487
rs75426604	A	C	-0.1371	0.0291	2.397e-06	0.0027006	22.1913	0.0385	0.8743
rs9317045	A	C	0.1172	0.0236	6.954e-07	0.00299966	24.6561	0.0317	0.903
GROa
rs114991247	T	C	-0.2202	0.0463	1.971e-06	0.00634185	22.6062	0.0378	0.00102901
rs115214168	T	C	0.4528	0.0828	4.479e-08	0.00836776	29.8887	0.078	0.5641
rs1361829	A	G	-0.1106	0.0241	4.576e-06	0.00590757	21.049	0.0226	0.7492
rs140734053	A	G	0.7333	0.1545	2.069e-06	0.00631627	22.5144	0.1198	0.2486
rs150194856	T	C	-0.4223	0.0914	3.857e-06	0.00598753	21.3356	0.0873	0.4786
rs17171245	T	G	0.2446	0.053	3.932e-06	0.005974	21.2871	0.0521	0.1416
rs185768063	A	G	0.4038	0.076	1.055e-07	0.00790253	28.2137	0.0695	0.0114301
rs188345231	T	C	0.6177	0.1322	2.968e-06	0.00612254	21.8196	0.1274	0.5204
rs3026943	A	C	-0.1246	0.0256	1.084e-06	0.00664002	23.6761	0.0237	0.1188
rs62024303	A	G	-0.3013	0.066	4.908e-06	0.00584615	20.8288	0.0557	0.2612
rs76215157	C	G	-0.7398	0.1564	2.226e-06	0.00627376	22.362	0.1103	0.971
rs76390238	C	G	0.6223	0.1352	4.141e-06	0.00594243	21.1739	0.1203	0.1079
rs79454658	T	C	0.2784	0.0596	3.017e-06	0.00611909	21.8072	0.0554	0.000912809
GCSF
rs10939033	A	G	-0.0775	0.0163	2.074e-06	0.0028362	22.6005	0.0229	0.2039
rs117261691	T	C	0.1318	0.0288	4.669e-06	0.00262812	20.9381	0.0407	0.706999
rs183023730	T	G	0.7898	0.1677	2.471e-06	0.00345156	22.1734	0.1801	0.1213
rs586802	A	G	0.0882	0.0187	2.398e-06	0.00279114	22.2405	0.026	0.89
rs6740648	T	C	0.0818	0.0172	1.9e-06	0.00283764	22.6121	0.024	0.5163
rs74148555	T	C	-0.3771	0.0753	5.591e-07	0.00314555	25.0734	0.0788	0.8219
rs76287671	T	C	0.0894	0.0189	2.191e-06	0.0028072	22.3688	0.0262	0.4677
rs77318030	T	C	-0.2031	0.0427	2.017e-06	0.00283839	22.618	0.056	0.3901
rs78523761	A	G	0.5374	0.1139	2.389e-06	0.00346409	22.2542	0.14	0.1683
FGFBasic
rs13412535	A	G	-0.1129	0.0224	4.763e-07	0.00332749	25.3967	0.0282	0.1282
rs147409637	T	C	0.201	0.0431	3.077e-06	0.00285017	21.7432	0.0605	0.0290503
rs17094040	T	C	0.1051	0.0229	4.308e-06	0.00276062	21.0582	0.032	0.3092
rs2849358	A	G	0.0911	0.0193	2.321e-06	0.00291961	22.2745	0.0258	0.3
rs4795091	A	G	0.1239	0.0266	3.055e-06	0.00284325	21.6903	0.0363	0.0152198
rs76253061	T	C	-0.4811	0.1041	3.807e-06	0.00279914	21.3528	0.1364	0.1233
rs78873483	A	G	0.1286	0.0282	4.98e-06	0.00272565	20.7907	0.0354	0.3799
HGF
rs11060254	A	G	-0.0765	0.0166	3.974e-06	0.00254123	21.2326	0.0241	0.1132
rs11129909	T	C	-0.0738	0.0161	4.457e-06	0.00251426	21.0066	0.0231	0.02553
rs13412535	A	G	-0.1043	0.0213	9.671e-07	0.00286817	23.9721	0.0282	0.1282
rs2003620	T	C	0.2277	0.0487	2.978e-06	0.00261561	21.8557	0.0668	0.2813
rs362307	T	C	0.1511	0.0328	4.21e-06	0.00253933	21.2167	0.0443	0.2408
rs4245058	T	C	-0.1552	0.0331	2.683e-06	0.00263042	21.9798	0.0463	0.6708
rs57146176	A	G	-0.0987	0.0208	2.184e-06	0.00269388	22.5114	0.0448	0.0354397
rs5745687	T	C	-0.3008	0.0404	9.922e-14	0.00660627	55.4228	0.056	0.3397
rs80051150	T	C	0.198	0.0413	1.684e-06	0.00274965	22.9787	0.061	0.306
IFNg
rs113399544	A	G	-0.0849	0.0183	3.323e-06	0.00277132	21.518	0.0248	0.4268
rs113600793	A	C	0.1871	0.0371	4.426e-07	0.00327306	25.4266	0.0479	0.7062
rs115729819	A	G	0.2511	0.0514	1.045e-06	0.00307192	23.8592	0.0697	0.4195
rs117046255	T	C	-0.0968	0.0207	2.787e-06	0.00281556	21.8624	0.0288	0.2147
rs11843756	T	G	0.1812	0.0391	3.622e-06	0.00276528	21.4709	0.0553	0.5443
rs12420286	T	C	0.2357	0.05	2.452e-06	0.00286097	22.2161	0.068	0.302
rs147378920	A	G	-0.384	0.0751	3.195e-07	0.00336432	26.1379	0.08	0.9633
rs1867282	T	C	0.0781	0.0166	2.478e-06	0.00284987	22.1296	0.0228	0.5209
rs2073438	A	G	0.092	0.0188	9.551e-07	0.00308246	23.9413	0.0256	0.2841
rs7088799	T	G	-0.0805	0.0166	1.274e-06	0.00302717	23.5106	0.023	0.520701
rs73479333	C	G	-0.1123	0.024	2.816e-06	0.00281896	21.8889	0.0334	0.85
rs74148555	T	C	-0.3771	0.077	9.858e-07	0.00308722	23.9784	0.0788	0.8219
IL10
rs10457128	A	G	-0.0854	0.0172	6.956e-07	0.00318151	24.646	0.0233	0.1193
rs10493718	A	C	-0.1081	0.0222	1.068e-06	0.00306036	23.7046	0.0307	0.635801
rs13412535	A	G	-0.1347	0.0224	1.798e-09	0.00465981	36.1515	0.0282	0.1282
rs1530455	T	C	0.082	0.0174	2.527e-06	0.00286708	22.2033	0.0234	0.8585
rs2086656	T	C	-0.08	0.017	2.589e-06	0.00285888	22.1396	0.0236	0.2448
rs3002131	C	G	0.1191	0.026	4.592e-06	0.0027093	20.978	0.0329	0.2308
rs3025021	T	C	0.0913	0.0194	2.609e-06	0.00285925	22.1424	0.0238	0.4111
rs383684	A	G	0.092	0.0197	3.168e-06	0.00281564	21.8037	0.0396	0.6405
rs4741748	A	G	-0.0788	0.0169	3.202e-06	0.00280683	21.7353	0.023	0.0202102
rs6054847	T	C	0.0971	0.0207	2.752e-06	0.00284067	21.9981	0.0285	0.827
rs6680918	T	C	-0.1202	0.025	1.591e-06	0.00298393	23.1109	0.0344	0.3605
rs7088799	T	G	-0.0815	0.0166	9.352e-07	0.00311103	24.0983	0.023	0.520701
rs73192842	A	G	0.0949	0.0206	4.031e-06	0.00274009	21.2171	0.0287	0.579201
rs7747448	A	G	-0.1061	0.0189	1.998e-08	0.00406347	31.5061	0.0256	0.4657
rs9472173	T	C	-0.2004	0.0174	1.256e-30	0.0168834	132.613	0.023	0.2991
IL12p70
rs113600793	A	C	0.1832	0.0359	3.351e-07	0.00312244	26.035	0.0479	0.7062
rs12969892	T	C	0.1227	0.0267	4.194e-06	0.0025337	21.1136	0.037	0.783599
rs2123852	T	C	0.0942	0.0204	3.73e-06	0.00255811	21.3175	0.0282	0.7
rs273702	A	G	-0.127	0.027	2.522e-06	0.00265409	22.1195	0.0374	0.0354699
rs282258	T	C	0.0726	0.0156	3.282e-06	0.00259827	21.6531	0.0226	0.8256
rs34322762	T	C	0.0953	0.0199	1.708e-06	0.00362998	22.9267	0.0235	0.1591
rs34826779	T	G	-0.0884	0.019	3.327e-06	0.00259692	21.6418	0.0271	0.8062
rs41282644	A	G	0.1401	0.0303	3.737e-06	0.00256487	21.374	0.0415	0.0689001
rs4530855	T	G	0.0861	0.0184	2.872e-06	0.00262675	21.891	0.0247	0.8276
rs4741748	A	G	-0.0799	0.0163	9.162e-07	0.00288174	24.0223	0.023	0.0202102
rs6532374	T	C	-0.1033	0.0226	4.613e-06	0.00250659	20.8872	0.0319	0.1097
rs7754905	A	G	-0.1005	0.019	1.14e-07	0.00335394	27.9718	0.0267	0.9398
rs782111	A	C	-0.0765	0.0156	9.247e-07	0.00288409	24.0419	0.0224	0.6736
rs865585	A	C	-0.1654	0.0237	2.732e-12	0.00582408	48.6934	0.0316	0.3068
rs9381249	T	C	-0.1788	0.0367	1.125e-06	0.00284679	23.73	0.055	0.752899
IL13
rs10995604	A	G	-0.1571	0.0343	4.482e-06	0.00579987	20.9663	0.0315	0.4128
rs117795020	A	G	-0.3584	0.0716	5.479e-07	0.0069195	25.042	0.0664	0.2912
rs12623722	A	G	-0.1189	0.0257	3.614e-06	0.00591698	21.3922	0.0243	0.5733
rs138854806	A	G	-0.4204	0.0839	5.449e-07	0.00693362	25.0934	0.0672	0.6273
rs139083458	T	C	0.9995	0.211	2.165e-06	0.00620125	22.4264	0.1892	0.8519
rs147747784	C	G	0.369	0.0765	1.435e-06	0.00642849	23.2535	0.053	0.2462
rs150836197	T	C	0.3283	0.0713	4.136e-06	0.00586125	21.1895	0.0568	0.8122
rs27949	T	C	-0.1144	0.025	4.827e-06	0.00578936	20.9281	0.0239	0.7443
rs28442067	A	G	-0.1379	0.0286	1.413e-06	0.00642359	23.2357	0.0273	0.452101
rs7073807	T	C	0.1618	0.0354	4.77e-06	0.00577584	20.879	0.0331	0.0624799
rs75383097	C	G	-0.5369	0.116	3.702e-06	0.00592204	21.4106	0.0912	0.488
rs76339001	A	T	-0.4375	0.0886	7.915e-07	0.00673495	24.3695	0.0676	0.3125
rs76975337	T	C	-0.1211	0.0265	4.921e-06	0.0057738	20.8716	0.0254	0.8855
rs77955971	A	C	0.4408	0.0868	3.756e-07	0.00712066	25.7752	0.0622	0.6999
IL16
rs117217798	T	C	-0.2064	0.044	2.772e-06	0.00621073	21.9921	0.0405	0.1322
rs12577604	T	C	0.4335	0.0941	4.083e-06	0.00599133	21.2106	0.0868	0.9409
rs142034902	A	G	-0.4367	0.0925	2.327e-06	0.00629037	22.2759	0.0883	0.579499
rs142332135	A	G	-0.7646	0.1082	1.581e-12	0.013984	49.9077	0.0861	0.9131
rs144691581	A	G	0.4929	0.0958	2.668e-07	0.00746221	26.457	0.0773	0.2433
rs35834666	T	C	-0.1729	0.0348	6.57e-07	0.00696196	24.6709	0.0318	0.8692
rs4778640	A	G	0.7189	0.0983	2.552e-13	0.0149629	53.4544	0.0877	0.7567
rs4976691	C	G	0.1254	0.026	1.473e-06	0.0065633	23.2489	0.024	0.729001
rs7097884	T	C	-0.1193	0.0243	8.809e-07	0.00679891	24.0892	0.0226	0.3735
rs78042619	A	G	0.55	0.1158	2.023e-06	0.00636603	22.5456	0.0978	0.1149
IL17
rs11985957	A	G	0.1511	0.0329	4.363e-06	0.00269555	21.0875	0.0482	0.3302
rs12735700	T	G	-0.0943	0.0206	4.5e-06	0.00267798	20.9497	0.0274	0.573801
rs145006174	C	G	-0.2266	0.0473	1.645e-06	0.00293228	22.9449	0.064	0.3003
rs17282552	T	C	-0.2026	0.0403	4.876e-07	0.0032281	25.2672	0.0516	0.4031
rs3792369	A	G	0.0941	0.0166	1.46e-08	0.00410073	32.1256	0.023	0.9466
rs61990749	C	G	0.1124	0.0226	6.569e-07	0.00315954	24.7289	0.0313	0.2436
rs78296352	T	G	0.2949	0.0645	4.809e-06	0.00267147	20.8987	0.0977	0.9425
rs9519328	A	G	0.5256	0.1101	1.79e-06	0.00636795	22.7767	0.0742	0.5447
IL18
rs10409850	A	G	0.1791	0.0347	2.44e-07	0.00719678	26.6254	0.0328	0.1265
rs11214093	T	C	0.1143	0.0238	1.544e-06	0.00623683	23.0517	0.0225	0.9497
rs117266781	T	C	0.7051	0.1436	9.176e-07	0.00651771	24.0966	0.1206	0.3383
rs117371668	T	G	0.3712	0.0799	3.357e-06	0.00583878	21.5718	0.0758	0.2322
rs139468359	T	C	0.5101	0.1088	2.737e-06	0.00594574	21.9693	0.1004	0.2042
rs1979967	T	C	0.14	0.0285	8.719e-07	0.00652329	24.1174	0.0273	0.4395
rs4952239	A	T	-0.1156	0.0242	1.809e-06	0.00617077	22.806	0.0232	0.8383
rs58701153	A	T	-0.1265	0.0242	1.807e-07	0.00738033	27.3095	0.0235	0.9257
rs62312914	T	C	-0.1265	0.025	4.215e-07	0.00691876	25.5897	0.0232	0.5152
rs764078	A	T	0.1283	0.0278	4.075e-06	0.00576231	21.2876	0.0264	0.00627105
rs77187209	T	C	-0.4859	0.1041	3.082e-06	0.00589343	21.7749	0.096	0.2416
rs78623212	T	C	0.8322	0.1676	6.82e-07	0.00666417	24.6417	0.1242	0.9643
rs78716465	A	G	0.3173	0.0679	2.981e-06	0.00590704	21.8255	0.0598	0.2788
IL1b
rs143319329	T	C	0.4357	0.093	2.835e-06	0.00651307	21.9356	0.1362	0.4603
rs4786740	A	C	0.1264	0.0265	1.82e-06	0.00674956	22.7375	0.0229	0.4368
rs61335305	A	C	0.4333	0.0928	3.015e-06	0.0064696	21.7882	0.0838	0.9763
IL1ra
rs1054402	T	C	0.1325	0.0269	8.201e-07	0.00655507	24.2488	0.0259	0.6519
rs117181659	A	G	-0.2204	0.0478	3.92e-06	0.0057487	21.2486	0.0461	0.6899
rs11869294	C	G	-0.2286	0.047	1.128e-06	0.00639261	23.644	0.0417	0.625801
rs13343438	A	G	0.2771	0.0607	4.973e-06	0.0056357	20.8286	0.0592	0.9297
rs35590641	C	G	-0.1167	0.025	3.041e-06	0.00589118	21.7784	0.0236	0.9469
rs3876037	A	G	0.1234	0.027	4.733e-06	0.00564871	20.8769	0.0233	0.9213
rs56134659	A	G	-0.1109	0.0236	2.564e-06	0.0059696	22.07	0.0224	0.3334
rs61335305	A	C	0.4315	0.0904	1.812e-06	0.00615812	22.7713	0.0838	0.9763
rs6699436	A	G	-0.1858	0.0404	4.365e-06	0.00571932	21.1394	0.0361	0.0638705
rs9985296	T	C	0.1053	0.0231	4.952e-06	0.00561942	20.7681	0.0224	0.4695
IL2
rs13412535	A	G	0.174	0.0331	1.447e-07	0.00780259	27.6182	0.0282	0.1282
rs16836080	A	G	0.1158	0.0253	4.841e-06	0.00592643	20.9377	0.024	0.1549
rs2690020	A	G	0.1158	0.0245	2.273e-06	0.00631729	22.3274	0.0226	0.779701
rs4479767	A	G	0.1821	0.0392	3.444e-06	0.00610361	21.5675	0.0388	0.2749
rs4634519	A	G	-0.1249	0.0268	3.18e-06	0.00614296	21.7074	0.0251	0.2393
rs61335305	A	C	0.4439	0.0913	1.157e-06	0.00668213	23.6255	0.0838	0.9763
rs62124990	T	G	-0.7013	0.149	2.502e-06	0.00626475	22.1405	0.0813	0.0883405
rs7615304	A	G	-0.1139	0.024	2.161e-06	0.00636867	22.5101	0.0225	0.1916
IL2ra
rs11241559	T	G	-0.124	0.0264	2.75e-06	0.00590186	22.0497	0.0256	0.0308397
rs117244812	A	G	-0.7187	0.1493	1.474e-06	0.00619727	23.1602	0.1347	0.3628
rs12789243	T	C	0.1263	0.0276	4.608e-06	0.00560367	20.9293	0.026	0.4914
rs17147986	A	C	-0.2976	0.0337	1.069e-18	0.0205547	77.9421	0.0319	0.3024
rs17624670	A	G	-0.125	0.0273	4.639e-06	0.00561017	20.9537	0.0259	0.2735
rs34037190	A	G	0.4784	0.0935	3.134e-07	0.00699575	26.1653	0.0693	0.1236
rs56213152	T	C	0.1269	0.0271	2.937e-06	0.00586616	21.9155	0.0261	0.4636
rs759244	A	T	-0.1094	0.0238	4.257e-06	0.00565383	21.1177	0.023	0.3521
rs79100208	C	G	0.8345	0.1758	2.052e-06	0.00602717	22.5207	0.1392	0.7952
IL4
rs116705532	T	G	-0.4675	0.0978	1.727e-06	0.00278969	22.8444	0.1361	0.4445
rs117146485	T	C	-0.2856	0.0625	4.945e-06	0.00254995	20.8761	0.084	0.9311
rs12238729	T	C	0.5271	0.1096	1.505e-06	0.00645689	23.1164	0.1777	0.443
rs12640583	T	G	-0.1104	0.0214	2.451e-07	0.00324775	26.6075	0.0301	0.00331703
rs17713451	A	G	0.1255	0.0252	6.41e-07	0.00302729	24.7959	0.0355	0.5298
rs1867282	T	C	0.0808	0.0162	5.822e-07	0.00303638	24.8706	0.0228	0.5209
rs2073438	A	G	0.0847	0.0183	3.725e-06	0.00261584	21.417	0.0256	0.2841
rs2346020	A	G	0.079	0.0169	2.843e-06	0.00266812	21.8461	0.0239	0.335
rs2708586	T	C	-0.0767	0.0166	3.588e-06	0.0026069	21.3436	0.0237	0.7615
rs56408830	A	G	-0.1794	0.0365	9.075e-07	0.00294891	24.152	0.0542	0.3526
rs7613691	A	G	0.1787	0.0382	2.962e-06	0.00267205	21.8784	0.0513	0.3516
rs79597994	T	C	-0.5855	0.1271	4.056e-06	0.00259131	21.2157	0.1346	0.9503
rs9506111	A	G	-0.1446	0.0314	4.081e-06	0.00258962	21.2017	0.0448	0.2676
rs9941733	A	G	0.1156	0.0229	4.331e-07	0.00311011	25.4764	0.0296	0.1272
IL5
rs10178043	T	G	0.2579	0.0553	3.126e-06	0.00635073	21.7369	0.0503	0.4082
rs148634917	A	G	-0.517	0.1087	1.974e-06	0.00660363	22.6082	0.0843	0.8065
rs28793375	T	C	0.1697	0.0362	2.746e-06	0.00641636	21.963	0.033	0.3739
rs72831687	A	G	-0.5337	0.1104	1.324e-06	0.00682059	23.3561	0.0889	0.16
rs73040118	T	C	0.2294	0.049	2.903e-06	0.00639948	21.9048	0.0461	0.4821
rs74811276	A	G	0.217	0.0471	4.082e-06	0.00619891	21.214	0.0405	0.5347
rs7739450	A	G	-0.1295	0.0256	4.05e-07	0.00746353	25.5743	0.0226	0.4736
rs9309063	T	G	-0.1119	0.0245	4.866e-06	0.00609273	20.8484	0.0225	0.9632
IL6
rs10910395	A	T	-0.108	0.0235	4.348e-06	0.00255883	21.1157	0.0326	0.8005
rs10982193	A	G	-0.0793	0.0174	4.816e-06	0.00251649	20.7655	0.0251	0.0978994
rs113098456	A	G	-0.1553	0.0339	4.641e-06	0.00254261	20.9816	0.0434	0.04685
rs113600793	A	C	0.1736	0.0359	1.291e-06	0.00283218	23.3779	0.0479	0.7062
rs114373846	T	C	0.4196	0.0905	3.568e-06	0.00260425	21.4916	0.1296	0.6821
rs11732981	A	C	0.0722	0.0156	3.793e-06	0.00259501	21.4151	0.0224	0.5332
rs1333040	T	C	0.0747	0.0157	1.993e-06	0.00274215	22.6327	0.0224	0.6059
rs13412535	A	G	-0.1186	0.0214	3.141e-08	0.00371678	30.7069	0.0282	0.1282
rs4684700	T	C	-0.0747	0.0162	3.912e-06	0.00257592	21.2572	0.0226	0.1508
rs73273528	T	C	0.268	0.0553	1.25e-06	0.00284462	23.4808	0.0736	0.9018
rs76856708	T	C	0.336	0.0697	1.427e-06	0.00281469	23.2331	0.0977	0.3984
IL7
rs117509142	T	C	-0.3213	0.0684	2.599e-06	0.00635875	22.0525	0.0633	0.9451
rs11757972	T	C	0.121	0.0257	2.529e-06	0.00638784	22.154	0.0226	0.4282
rs1374279	A	T	0.1625	0.0347	2.792e-06	0.00632014	21.9177	0.0317	0.1795
rs142397827	A	C	0.4592	0.0994	3.822e-06	0.00615154	21.3294	0.08	0.3353
rs17091524	T	C	0.5092	0.1015	5.244e-07	0.00724634	25.1532	0.0861	0.3125
rs2006957	T	C	0.2557	0.0262	1.434e-22	0.0268817	95.1934	0.0237	0.715501
rs218238	A	T	0.1319	0.0284	3.277e-06	0.00621695	21.5576	0.0267	0.613999
rs28793375	T	C	0.1644	0.036	4.866e-06	0.00601191	20.8423	0.033	0.3739
rs62006410	T	C	-0.1492	0.0302	7.588e-07	0.00702899	24.3934	0.0263	0.636601
rs7155170	A	T	-0.1236	0.027	4.787e-06	0.00604102	20.9439	0.025	0.6074
rs77318030	T	C	-0.2966	0.0631	2.639e-06	0.00636711	22.0817	0.056	0.3901
rs77981494	T	C	-0.5201	0.1055	8.225e-07	0.00699924	24.2894	0.0805	0.9712
IL8
rs113487695	A	C	-0.6129	0.1292	2.092e-06	0.00627281	22.4911	0.123	0.2359
rs116726256	T	C	-0.2247	0.0489	4.261e-06	0.00588795	21.103	0.0474	0.1541
rs12075	A	G	0.1148	0.0235	9.969e-07	0.00664953	23.8509	0.0224	0.4344
rs12912642	A	G	0.1168	0.0251	3.212e-06	0.00603738	21.6419	0.0236	0.9047
rs183628733	T	C	0.6547	0.1417	3.821e-06	0.00595241	21.3354	0.1087	0.8451
rs2673604	A	C	-0.118	0.0254	3.289e-06	0.0060175	21.5701	0.0242	0.6851
rs3786107	A	G	0.2463	0.0517	1.935e-06	0.00632604	22.6832	0.043	0.9115
rs75840288	A	C	0.5125	0.1121	4.846e-06	0.00582879	20.8897	0.0952	0.7149
IL9
rs117807175	C	G	-0.5225	0.1106	2.327e-06	0.00603963	22.3062	0.1004	0.8709
rs1259728	A	G	-0.2381	0.0507	2.599e-06	0.00596873	22.0428	0.048	0.01163
rs3736858	C	G	-0.1351	0.0291	3.373e-06	0.00583395	21.5421	0.0278	0.7466
rs41294750	T	C	0.3442	0.0736	2.916e-06	0.00591925	21.859	0.0663	0.0269799
rs4880409	T	C	-0.3552	0.0716	6.952e-07	0.00665578	24.5971	0.112	0.1413
rs73443903	A	C	0.2162	0.046	2.569e-06	0.0059782	22.078	0.0445	0.4971
IP10
rs113183470	A	T	-0.2414	0.0524	4.147e-06	0.00566675	21.2119	0.0477	0.3082
rs12714300	A	T	-0.1573	0.0338	3.297e-06	0.00578224	21.6467	0.032	0.703399
rs143799975	A	G	-0.7551	0.1638	4.012e-06	0.00567414	21.2397	0.1334	0.9929
rs34383175	T	C	-0.3196	0.0653	9.904e-07	0.00639135	23.9416	0.0618	0.787501
rs397816	T	C	0.1211	0.0248	1.026e-06	0.00636214	23.8315	0.0232	0.0793707
rs4859940	C	G	-0.1204	0.0258	3.228e-06	0.00581395	21.7661	0.0246	0.8285
rs4862110	T	C	-0.1453	0.0318	4.909e-06	0.00557493	20.8662	0.026	0.6389
rs75970138	A	G	-0.4845	0.1037	2.994e-06	0.0058275	21.8171	0.1005	0.8509
rs7645625	T	G	-0.1116	0.0236	2.192e-06	0.00596891	22.3497	0.0228	0.4461
rs78077394	T	C	-0.3486	0.0701	6.474e-07	0.00659682	24.7164	0.0616	0.4297
rs79848609	A	C	0.2514	0.0535	2.637e-06	0.00589448	22.0694	0.052	0.762801
rs8112618	A	G	0.1388	0.0297	3.047e-06	0.00583065	21.8289	0.028	0.6782
MCP1
rs111995966	T	G	0.1428	0.0309	3.788e-06	0.00255516	21.3518	0.0422	0.617999
rs11920996	T	C	0.1805	0.0376	1.604e-06	0.00275658	23.0396	0.0534	0.3767
rs12062235	T	G	0.1477	0.032	3.836e-06	0.00254884	21.2989	0.0464	0.5072
rs143815843	A	G	-0.2049	0.0447	4.609e-06	0.002514	21.007	0.0649	0.639699
rs16837903	A	G	-0.1104	0.0238	3.352e-06	0.00257428	21.512	0.0329	0.4774
rs2201150	T	C	0.0916	0.016	1.044e-08	0.00391595	32.7678	0.0231	0.3421
rs2229593	T	C	0.2624	0.0405	9.246e-11	0.00500987	41.9675	0.0576	0.6718
rs56212190	T	C	0.1799	0.0372	1.318e-06	0.00279737	23.3815	0.0522	0.1885
rs62245103	T	G	0.2433	0.0416	4.989e-09	0.00408611	34.1974	0.0552	0.9651
rs7197349	A	G	0.0971	0.0206	2.399e-06	0.0026579	22.2126	0.0282	0.3719
rs72705803	A	G	-0.2188	0.047	3.222e-06	0.00259276	21.6668	0.0714	0.9343
rs7978037	A	T	0.0746	0.016	3.043e-06	0.00260074	21.7337	0.0231	0.7776
rs79939301	A	G	0.1449	0.0255	1.356e-08	0.00385805	32.2814	0.0356	0.1059
rs856100	A	G	0.0899	0.0191	2.545e-06	0.00265027	22.1487	0.0273	0.0606094
rs862990	T	C	-0.089	0.0183	1.153e-06	0.00282903	23.6469	0.0258	0.9394
rs9317045	A	C	0.1157	0.0235	8.425e-07	0.00289908	24.2341	0.0317	0.903
MCP3
rs10892381	T	C	0.2432	0.0473	2.693e-07	0.02349	26.3884	0.0239	0.7183
rs117286643	A	G	0.6934	0.1474	2.542e-06	0.0197386	22.0893	0.0771	0.3034
rs28394764	A	T	0.597	0.1282	3.194e-06	0.0193503	21.6462	0.0641	0.9973
rs3129806	T	C	-0.1975	0.0433	4.978e-06	0.0185787	20.7667	0.0227	0.6031
rs6993671	T	C	0.2041	0.0443	4.061e-06	0.0189484	21.1879	0.0229	0.1676
rs7275485	T	C	-0.2218	0.0481	3.986e-06	0.0189807	21.2247	0.025	0.3118
MCSF
rs116274860	T	G	0.8262	0.1739	2.029e-06	0.00895513	22.554	0.0998	0.1437
rs116887628	A	G	-0.2741	0.0598	4.626e-06	0.00834038	20.9927	0.0439	0.0505895
rs117867915	T	C	0.5224	0.1096	1.874e-06	0.00901282	22.7006	0.0819	0.5986
rs11963606	C	G	-0.5353	0.117	4.731e-06	0.0083101	20.9158	0.0886	0.1895
rs12962919	T	C	0.3025	0.0659	4.394e-06	0.00836449	21.0539	0.0442	0.0975911
rs139457375	A	C	-0.4047	0.0854	2.142e-06	0.00890987	22.439	0.065	0.8962
rs147378920	A	G	-0.6064	0.1318	4.177e-06	0.00840292	21.1514	0.08	0.9633
rs34089869	T	C	0.2194	0.0462	2.078e-06	0.00894733	22.5342	0.0361	0.3375
rs62294910	A	G	0.3472	0.0687	4.378e-07	0.0101213	25.521	0.0464	0.2444
rs72723242	T	G	-0.4969	0.1083	4.434e-06	0.00835688	21.0346	0.0885	0.6867
rs9387100	T	C	-0.135	0.029	3.341e-06	0.00860058	21.6533	0.0226	0.4769
rs9626985	T	C	0.2277	0.0496	4.482e-06	0.00836607	21.0579	0.0379	0.9093
MIF
rs1007888	T	C	-0.1275	0.0245	1.915e-07	0.00760726	27.0671	0.023	0.857
rs113218956	A	G	-0.8789	0.1876	2.815e-06	0.00617419	21.9365	0.1779	0.0724603
rs11551183	C	G	0.3666	0.0795	3.999e-06	0.00598275	21.2522	0.0762	0.1646
rs12594190	A	G	0.1321	0.0266	6.85e-07	0.0069323	24.6488	0.0245	0.547599
rs141009259	T	C	-0.6194	0.1285	1.444e-06	0.0065335	23.2215	0.1066	0.5464
rs2294689	C	G	-0.1338	0.0287	3.043e-06	0.00611422	21.7221	0.0929	0.507399
rs35792361	A	G	-0.2586	0.0527	9.003e-07	0.00676928	24.0652	0.0482	0.6159
rs35890933	T	G	0.1676	0.0365	4.458e-06	0.00593246	21.0725	0.0318	0.634501
rs3814097	A	G	-0.1163	0.0251	3.548e-06	0.00604	21.4569	0.0228	0.698101
rs78098071	T	C	-0.4583	0.0915	5.509e-07	0.00705084	25.0733	0.0872	0.1354
MIG
rs10266753	T	C	-0.2016	0.0397	3.769e-07	0.00687691	25.7731	0.0399	0.4482
rs111607343	A	G	-0.5235	0.1119	2.928e-06	0.00584277	21.8746	0.0962	0.2763
rs11177248	A	G	0.3157	0.0667	2.222e-06	0.00597975	22.3905	0.0574	0.5949
rs113302091	T	C	0.2537	0.0553	4.402e-06	0.00561996	21.0357	0.0538	0.636999
rs13143163	C	G	0.2735	0.0582	2.622e-06	0.0058951	22.0717	0.0485	0.2708
rs139010077	T	C	0.4337	0.0943	4.193e-06	0.00564789	21.1408	0.0892	0.0879691
rs191555775	A	T	0.2279	0.0412	3.278e-08	0.0081495	30.5817	0.0373	0.6027
rs192433162	A	G	-0.8045	0.1676	1.594e-06	0.00614916	23.0288	0.1512	0.0408
rs3733233	T	C	0.1223	0.025	1.049e-06	0.0063853	23.9188	0.0235	0.22
rs62562991	A	G	0.6239	0.1259	7.237e-07	0.0065511	24.544	0.0919	0.1981
rs6679677	A	C	0.1628	0.0327	6.514e-07	0.00661184	24.7731	0.0315	0.5123
rs8127917	T	G	0.2382	0.0492	1.278e-06	0.00625488	23.4272	0.0471	0.3827
rs816960	T	C	-0.1179	0.0242	1.15e-06	0.00633327	23.7227	0.0233	0.3611
MIP1a
rs117506943	T	C	0.3128	0.0682	4.484e-06	0.00587266	21.0243	0.0566	0.9132
rs12159394	A	G	-0.1708	0.0366	3.112e-06	0.00607846	21.7655	0.035	0.6167
rs57786342	A	G	0.139	0.0283	8.909e-07	0.00672903	24.1109	0.0296	0.223
rs6956239	T	C	0.119	0.026	4.583e-06	0.00584828	20.9365	0.0247	0.094591
MIP1b
rs111721971	T	G	-0.227	0.047	1.387e-06	0.00280697	23.3212	0.0613	0.9514
rs116237296	A	G	0.5284	0.1115	2.153e-06	0.00270273	22.4528	0.1612	0.2896
rs11651720	T	C	-0.1189	0.0219	5.688e-08	0.00354435	29.4694	0.0312	0.633501
rs11716293	C	G	0.0986	0.0189	1.689e-07	0.00327347	27.2098	0.0261	0.8445
rs117657747	A	G	0.2089	0.0453	4.013e-06	0.00338128	21.259	0.0491	0.2546
rs145526037	T	G	-0.1863	0.0406	4.473e-06	0.00253439	21.0508	0.0582	0.3085
rs17138331	A	G	-0.1434	0.0295	1.125e-06	0.00284328	23.6238	0.0404	0.9843
rs17661219	C	G	0.0872	0.0172	3.888e-07	0.00309196	25.6963	0.0238	0.3254
rs2314809	T	C	-0.0735	0.0157	2.904e-06	0.00263773	21.9114	0.0224	0.616
rs2742396	T	C	0.1071	0.0168	1.832e-10	0.00488021	40.6308	0.0229	0.3586
rs281728	A	C	-0.079	0.0171	3.891e-06	0.0025689	21.3382	0.0244	0.721099
rs28393318	A	G	-0.1076	0.0235	4.616e-06	0.00252345	20.9596	0.0336	0.8423
rs57893487	C	G	-0.1075	0.0214	4.916e-07	0.00303579	25.2281	0.0275	0.1774
rs6802288	A	G	-0.1623	0.0173	6.574e-21	0.010509	87.9914	0.0252	0.2774
rs6806860	A	C	-0.1008	0.0188	8.575e-08	0.00345704	28.7409	0.0269	0.9535
rs6908843	A	G	0.0997	0.0209	1.779e-06	0.00273848	22.7506	0.0298	0.9529
rs72791296	T	C	0.2364	0.0466	3.968e-07	0.00309584	25.7287	0.0621	0.9114
rs72799710	T	C	-0.1037	0.0217	1.792e-06	0.00274818	22.8314	0.031	0.584201
rs74979864	A	T	-0.3184	0.0613	2.025e-07	0.00324501	26.9724	0.0859	0.9357
rs76582507	A	G	0.3259	0.0676	1.421e-06	0.0027968	23.2365	0.128	0.3251
rs772112	A	T	-0.142	0.0216	5.007e-11	0.00518815	43.208	0.0287	0.812
rs9916627	T	C	-0.096	0.0198	1.244e-06	0.00282868	23.5021	0.0286	0.0587395
PDGFbb
rs10512952	T	C	-0.2816	0.0587	1.636e-06	0.00275285	23.0083	0.0823	0.0922104
rs116154010	T	C	0.3225	0.0662	1.113e-06	0.00283857	23.7268	0.0974	0.8539
rs11766649	A	G	0.0902	0.0196	3.964e-06	0.0025339	21.1737	0.0277	0.4939
rs12289510	A	G	-0.0772	0.0158	1.001e-06	0.00285541	23.868	0.0224	0.4364
rs12615784	T	C	-0.1003	0.0193	1.986e-07	0.00322904	27.0012	0.0274	0.4575
rs147862316	T	C	0.2279	0.0411	2.987e-08	0.00367448	30.7398	0.0622	0.8454
rs2643354	A	G	0.1251	0.0261	1.633e-06	0.00274808	22.9683	0.038	0.1069
rs35859699	A	G	-0.3854	0.0838	4.223e-06	0.00253061	21.1461	0.1039	0.791799
rs62191444	T	G	-0.112	0.0239	2.678e-06	0.00262717	21.9551	0.0313	0.3274
rs6756793	T	C	0.0876	0.0157	2.684e-08	0.00372032	31.1247	0.0227	0.6185
rs6910518	T	G	0.0806	0.0162	6.005e-07	0.00296035	24.7478	0.023	0.7873
rs72972467	C	G	-0.1616	0.0328	8.286e-07	0.0029031	24.2678	0.0442	0.0805805
rs73162807	A	C	-0.2313	0.0499	3.548e-06	0.00257053	21.4806	0.0731	0.8804
rs9924851	C	G	0.0767	0.0163	2.702e-06	0.00264883	22.1366	0.0234	0.7605
RANTES
rs10505135	T	C	0.1315	0.0252	1.899e-07	0.007822	27.2144	0.0233	0.623499
rs118096511	T	C	-0.3374	0.0709	1.965e-06	0.00651384	22.6332	0.0669	0.9155
rs11873385	A	G	-0.2582	0.0552	2.927e-06	0.00629462	21.8667	0.0492	0.3501
rs148526102	T	C	-0.3798	0.083	4.793e-06	0.00602569	20.9268	0.0772	0.8388
rs2731672	T	C	-0.1242	0.0272	4.827e-06	0.00600025	20.8379	0.0257	0.2616
rs4795087	C	G	0.1494	0.0312	1.629e-06	0.00659472	22.9161	0.0291	0.2816
rs62438851	A	G	-0.1904	0.0413	4.009e-06	0.00611572	21.2414	0.0369	0.7461
rs7170339	C	G	-0.4283	0.0904	2.187e-06	0.00645689	22.4341	0.0796	0.3789
rs72793342	A	G	-0.1505	0.0307	9.08e-07	0.00690975	24.0184	0.0275	0.1731
rs78050316	A	C	0.4202	0.0859	9.946e-07	0.00688026	23.9152	0.0842	0.1918
SCF
rs10800449	A	C	0.0851	0.0179	1.962e-06	0.00270473	22.5969	0.0248	0.7979
rs11244035	T	C	-0.1296	0.0279	3.501e-06	0.00258241	21.5723	0.0403	0.9458
rs113127926	A	C	0.1974	0.0418	2.337e-06	0.00266887	22.2965	0.0575	0.1636
rs117721699	C	G	-0.2392	0.0484	7.514e-07	0.00292218	24.419	0.0693	0.5891
rs12345108	T	C	-0.0772	0.0167	3.731e-06	0.00255762	21.3647	0.0235	0.8736
rs13412535	A	G	-0.1065	0.0213	5.586e-07	0.00299079	24.994	0.0282	0.1282
rs138538809	T	C	-0.5788	0.1139	3.757e-07	0.00308896	25.817	0.1522	0.2951
rs72678285	A	T	0.1062	0.0231	4.43e-06	0.00252971	21.131	0.0304	0.5012
rs78666213	T	G	-0.2845	0.0574	7.152e-07	0.00293906	24.5605	0.0766	0.2929
rs8045376	A	G	-0.3126	0.068	4.268e-06	0.00252934	21.1279	0.0975	0.754699
SCGFb
rs11111869	A	G	0.1621	0.0311	1.861e-07	0.00724814	27.1526	0.0301	0.0674
rs112346514	T	C	-0.3261	0.0703	3.543e-06	0.00574946	21.5059	0.0584	0.1208
rs1149926	T	C	-0.3458	0.0749	3.917e-06	0.00569569	21.3036	0.0723	0.5024
rs118003677	T	C	-0.3654	0.0786	3.348e-06	0.00577454	21.6002	0.0764	0.3015
rs12118918	A	G	-0.1631	0.035	3.208e-06	0.0058021	21.7039	0.0318	0.7259
rs12480722	T	C	0.1654	0.0353	2.812e-06	0.00586553	21.9426	0.0335	0.00839093
rs13287050	A	T	-0.121	0.0263	4.118e-06	0.00565635	21.1556	0.025	0.3079
rs13866	T	C	-0.1647	0.028	3.773e-09	0.0092128	34.581	0.0256	0.9602
rs139413256	A	G	-0.5174	0.1076	1.532e-06	0.00617559	23.1097	0.0878	0.5866
rs143829871	T	C	-0.1866	0.0399	2.852e-06	0.00584349	21.8597	0.0386	0.4119
rs144724875	T	C	0.5381	0.0829	8.645e-11	0.0111961	42.1098	0.0676	0.7405
rs149009264	A	G	0.4551	0.0985	3.793e-06	0.00570423	21.3357	0.0919	0.8808
rs150733161	T	C	-0.5255	0.112	2.687e-06	0.0058815	22.0027	0.0983	0.806
rs151194174	A	G	0.4536	0.0941	1.454e-06	0.00620588	23.2238	0.0585	0.3403
rs264157	A	G	0.1079	0.0233	3.685e-06	0.00573028	21.4337	0.0224	0.7951
rs34911860	A	G	-0.3674	0.0787	3.002e-06	0.00582281	21.7819	0.0883	0.3903
rs3817303	T	G	0.1362	0.0294	3.602e-06	0.00573459	21.4499	0.0283	0.090209
rs4737731	T	C	0.1146	0.0251	4.871e-06	0.00557104	20.8348	0.0248	0.7663
rs4976691	C	G	-0.1484	0.0253	4.438e-09	0.00916157	34.3869	0.024	0.729001
rs77954165	T	C	0.2631	0.0562	2.867e-06	0.00585543	21.9046	0.0517	0.2561
rs78217154	T	C	0.3942	0.0861	4.722e-06	0.0056018	20.9505	0.08	0.1821
SDF1a
rs10474392	A	G	0.0934	0.0177	1.376e-07	0.00354404	27.8379	0.0257	0.7112
rs10516368	A	C	-0.4268	0.0883	1.356e-06	0.00297527	23.357	0.123	0.7961
rs12141941	T	C	-0.0881	0.0186	2.263e-06	0.00285744	22.4293	0.0249	0.5092
rs149893336	A	G	-0.494	0.1082	4.93e-06	0.00265545	20.8396	0.1042	0.4218
rs1600396	A	G	-0.0933	0.0204	4.939e-06	0.00266464	20.9118	0.0283	0.2983
rs62194946	T	G	-0.0849	0.0185	4.552e-06	0.00268287	21.0553	0.0256	0.1391
rs6586903	T	C	-0.1264	0.0268	2.421e-06	0.00283326	22.2389	0.0359	0.3115
rs76766406	A	G	0.4642	0.1012	4.489e-06	0.00268026	21.0348	0.1306	0.0155998
rs78883416	C	G	-0.0871	0.0182	1.755e-06	0.00291688	22.8972	0.024	0.7392
TNFa
rs10767536	A	G	0.118	0.0253	3.146e-06	0.00618911	21.7407	0.0237	0.2418
rs115018697	C	G	-0.9542	0.197	1.273e-06	0.00667176	23.4476	0.1713	0.5822
rs116736594	T	C	0.3407	0.0702	1.223e-06	0.00669812	23.5408	0.0606	0.4767
rs79105320	A	G	0.5573	0.1177	2.207e-06	0.00637746	22.4066	0.1053	0.5987
TNFb
rs10925040	T	C	0.1738	0.0372	2.929e-06	0.0137471	21.8001	0.0234	0.1807
rs2420873	T	G	0.1673	0.0365	4.513e-06	0.0132381	20.9822	0.0229	0.4745
rs62284710	A	G	0.3702	0.0782	2.183e-06	0.014109	22.3823	0.0475	0.5563
rs75240021	C	G	0.3713	0.0772	1.489e-06	0.0145564	23.1026	0.0432	0.9414
rs76225863	A	G	0.7534	0.1217	5.982e-10	0.0238879	38.275	0.0723	0.9236
TRAILa
rs113057689	A	G	-0.2625	0.0489	7.972e-08	0.00348918	28.8095	0.0541	0.7042
rs11875481	T	C	-0.0969	0.0211	4.601e-06	0.00255606	21.0852	0.03	0.8637
rs12458564	A	T	-0.1002	0.0175	1.1e-08	0.00396765	32.7758	0.0248	0.5326
rs13115587	A	C	0.101	0.0217	3.244e-06	0.00262532	21.658	0.032	0.5466
rs13278062	T	G	0.08	0.0157	3.326e-07	0.00314494	25.9582	0.0224	0.3147
rs139958028	A	G	0.1803	0.0395	4.992e-06	0.00252522	20.8301	0.0538	0.8399
rs183815186	A	T	-0.3499	0.0602	6.341e-09	0.00408805	33.7745	0.083	0.7173
rs550057	T	C	-0.0783	0.0169	3.707e-06	0.00260147	21.4607	0.0243	0.503
rs558572	T	C	0.1351	0.0265	3.419e-07	0.00314811	25.9844	0.0376	0.644899
rs57396456	T	C	-0.5641	0.0516	7.71e-28	0.0143137	119.483	0.0749	0.5193
rs616114	T	C	-0.1033	0.0162	1.715e-10	0.00491621	40.6504	0.0231	0.389
rs62093482	T	C	0.9827	0.0529	6.123e-77	0.0402431	345.005	0.0775	0.590599
rs747324	T	C	-0.0826	0.0178	3.338e-06	0.00260967	21.5285	0.0249	0.9442
rs75928541	A	G	0.2784	0.0591	2.442e-06	0.00268902	22.1849	0.0752	0.0946106
rs7599203	T	C	0.0918	0.02	4.333e-06	0.00255338	21.063	0.0286	0.611699
rs78682108	A	G	-0.2383	0.0394	1.435e-09	0.00442517	36.5721	0.0515	0.1632
VEGF
rs10411345	C	G	-0.1041	0.0218	1.733e-06	0.00317376	22.7964	0.0267	0.9157
rs10757514	C	G	-0.1024	0.0222	4.169e-06	0.00296191	21.2703	0.0293	0.5966
rs10822118	T	C	-0.0797	0.0168	2.211e-06	0.00313257	22.4997	0.0224	0.5774
rs10934631	T	C	-0.1132	0.0244	3.607e-06	0.00299623	21.5175	0.0316	0.2184
rs114773511	T	C	0.2187	0.0441	6.971e-07	0.00342214	24.5866	0.0549	0.6384
rs12456390	T	C	-0.0818	0.0179	4.882e-06	0.00290738	20.8775	0.0241	0.2179
rs1730969	C	G	-0.7811	0.1696	4.106e-06	0.00410731	21.2028	0.2491	0.04402
rs181031888	A	T	0.3767	0.0498	4.014e-14	0.00792579	57.202	0.0615	0.7317
rs2039420	C	G	0.0975	0.0175	2.744e-08	0.0043154	31.0321	0.0233	0.4616
rs56071907	T	C	0.126	0.027	3.01e-06	0.00303152	21.7717	0.0323	0.9359
rs60013354	A	G	-0.2497	0.0521	1.662e-06	0.00319696	22.9636	0.0668	0.791899
rs62401205	A	C	-0.2015	0.0412	9.946e-07	0.00332869	23.913	0.0456	0.14
rs6496613	A	C	-0.2359	0.0515	4.701e-06	0.00292103	20.9759	0.0683	0.5534
rs7356919	A	G	-0.1694	0.02	2.846e-17	0.00991754	71.7209	0.0262	0.653
rs73872715	T	C	-0.6079	0.1299	2.864e-06	0.0030485	21.894	0.1507	0.693
rs76458389	T	G	-0.1786	0.0363	8.573e-07	0.0033686	24.2007	0.048	0.8009
rs77961527	A	G	0.2289	0.0457	5.525e-07	0.00349065	25.0806	0.0525	0.3498
rs9381249	T	C	-0.2414	0.0396	1.038e-09	0.00516181	37.1503	0.055	0.752899
