# Supplementary material for: Exploring the causal relationship between inflammatory cytokines and immunoinflammatory dermatoses: a Mendelian randomization study
Source: Front Med (Lausanne). 2024 Jan 31;11:1263714. doi: 10.3389/fmed.2024.1263714 (PMC10864622; doi:10.3389/fmed.2024.1263714)
Supplement: Supplementary file 7 [file Table_7.XLSX]

## Sheet: Table 1
Table S7. MR estimates of forty-one inflammatory cytokines on Vitiligo.
					Inverse variance weighted			MR-Egger			Weighted Median			Simple Mode			Weighted Mode
Category	Exposures	No. of SNPs			OR	95% CI	pval	OR	95% CI	pval	OR	95% CI	pval	OR	95% CI	pval	OR	95% CI	pval
Chemokines
	CTACKc	12			1.23371	1.23 (0.66-2.31)	0.511577	0.748671	0.75 (0.22-2.61)	0.658849	1.21054	1.21 (0.51-2.89)	0.667229	1.33084	1.33 (0.29-6.11)	0.720246	1.27949	1.28 (0.29-5.65)	0.75111
	Eotaxinc	17			1.44202	1.44 (0.64- 3.26)	0.378944	1.35173	1.35 (0.17-10.59)	0.778049	0.806863	0.81 (0.30- 2.14)	0.665899	0.548235	0.55 (0.08- 3.88)	0.555568	0.535395	0.54 (0.12- 2.30)	0.413688
	GROa	13			0.88346	0.88 (0.46-1.71)	0.712779	0.691474	0.69 (0.21-2.30)	0.55962	0.73844	0.74 (0.34-1.62)	0.447977	0.601992	0.60 (0.14-2.55)	0.50369	0.54521	0.55 (0.12-2.42)	0.439968
	IP10	12			1.22697	1.23 (0.67-2.26)	0.511915	2.51574	2.52 (0.64-9.96)	0.218253	1.39806	1.40 (0.64-3.08)	0.404868	1.49114	1.49 (0.36-6.12)	0.590224	1.47022	1.47 (0.38-5.69)	0.587902
	MCP1c	16			1.33555	1.34 (0.63-2.84)	0.452302	0.484501	0.48 (0.06-3.88)	0.506063	1.08501	1.09 (0.38-3.06)	0.877537	1.03821	1.04 (0.15-7.21)	0.970248	0.89632	0.90 (0.14-5.68)	0.909011
	MCP3a	6			1.13614	1.14 (0.60-2.16)	0.697678	0.405747	0.41 (0.08-1.95)	0.323196	0.837151	0.84 (0.43-1.64)	0.604777	0.712317	0.71 (0.26-1.98)	0.544211	0.73572	0.74 (0.30-1.80)	0.531202
	MIGb	13			0.966568	0.97 (0.52-1.81)	0.91551	1.94613	1.95 (0.54-7.01)	0.330189	1.0541	1.05 (0.47-2.35)	0.897644	1.6855	1.69 (0.40-7.13)	0.491696	1.51588	1.52 (0.35-6.51)	0.586043
	MIP1a	4			1.9642	1.96 (0.66- 5.84)	0.224888	1.87429	1.87 (0.06-55.67)	0.751324	2.34332	2.34 (0.64- 8.65)	0.201109	2.66608	2.67 (0.46-15.43)	0.353599	2.55526	2.56 (0.42-15.70)	0.385763
	MIP1bc	22			0.983225	0.98 (0.54-1.80)	0.95619	1.10912	1.11 (0.20-6.11)	0.90648	1.05179	1.05 (0.44-2.51)	0.90935	1.44035	1.44 (0.32-6.40)	0.636543	1.18961	1.19 (0.34-4.14)	0.787671
	RANTES	10			1.06147	1.06 (0.55-2.06)	0.859851	0.457793	0.46 (0.09-2.38)	0.379687	1.35468	1.35 (0.56-3.29)	0.502451	1.56432	1.56 (0.39-6.31)	0.545014	1.58142	1.58 (0.38-6.58)	0.544422
	SDF1a	9			0.762542	0.76 (0.28- 2.07)	0.594419	1.77699	1.78 (0.24-13.14)	0.590837	0.666684	0.67 (0.17- 2.61)	0.560676	0.439675	0.44 (0.05- 3.52)	0.460842	0.567992	0.57 (0.06- 5.16)	0.628837
Growth factors
	bNGF	4			0.667846	0.67 (0.16- 2.80)	0.580971	0.03095	0.03 (0.00-88.64)	0.482296	0.383244	0.38 (0.11- 1.32)	0.127997	0.332554	0.33 (0.06- 1.71)	0.279498	0.307998	0.31 (0.07- 1.45)	0.233642
	FGFBasic	7			0.60414	0.60 (0.12- 3.08)	0.54401	4.71055	4.71 (0.04-583.28)	0.556142	0.488531	0.49 (0.09- 2.61)	0.402422	0.169198	0.17 (0.01- 3.92)	0.310328	0.242173	0.24 (0.01- 5.22)	0.400272
	GCSF	9			1.50536	1.51 (0.41- 5.51)	0.536428	2.00597	2.01 (0.18-21.94)	0.58626	0.54369	0.54 (0.14- 2.16)	0.387082	0.43188	0.43 (0.07- 2.76)	0.401001	0.440263	0.44 (0.08- 2.33)	0.36258
	HGF	9			1.82381	1.82 (0.53- 6.30)	0.342182	13.4752	13.48 (1.20-150.92)	0.0727798	2.17397	2.17 (0.54- 8.79)	0.276087	1.8254	1.83 (0.25- 13.59)	0.573049	2.28893	2.29 (0.42- 12.46)	0.366137
	MCSF	12			0.874823	0.87 (0.54-1.41)	0.581088	1.14542	1.15 (0.42-3.09)	0.794328	0.765926	0.77 (0.41-1.42)	0.396039	0.709966	0.71 (0.26-1.94)	0.516944	0.726572	0.73 (0.27-1.94)	0.535936
	PDGFbbc	14			0.463064	0.46 (0.20-1.06)	0.0690588	0.122916	0.12 (0.02-0.87)	0.0572256	0.38074	0.38 (0.13-1.12)	0.0802089	0.288502	0.29 (0.04-2.13)	0.244242	0.283843	0.28 (0.04-2.08)	0.237117
	SCF	10			1.06991	1.07 (0.40- 2.88)	0.893428	1.44181	1.44 (0.18-11.49)	0.738589	1.54515	1.55 (0.44- 5.38)	0.494401	1.75656	1.76 (0.26-11.86)	0.577279	1.77911	1.78 (0.24-13.30)	0.588256
	SCGFbc	21			1.18135	1.18 (0.75-1.85)	0.467844	0.829423	0.83 (0.32-2.13)	0.701745	1.56679	1.57 (0.87-2.81)	0.132633	1.80051	1.80 (0.64-5.04)	0.275962	1.6332	1.63 (0.61-4.35)	0.337588
	VEGFc	18			0.86459	0.86 (0.47-1.59)	0.640409	0.418951	0.42 (0.11-1.56)	0.213624	0.759947	0.76 (0.31-1.87)	0.549575	0.5861	0.59 (0.14-2.38)	0.465509	0.672918	0.67 (0.19-2.38)	0.547563
Interleukins
	IL-10	15			1.0735	1.07 (0.55-2.11)	0.837247	0.504241	0.50 (0.06-4.53)	0.55166	1.03364	1.03 (0.41-2.58)	0.94355	1.33961	1.34 (0.34-5.31)	0.683711	1.07972	1.08 (0.37-3.17)	0.890888
	IL-12p70	15			0.889942	0.89 (0.40- 1.99)	0.776249	0.800502	0.80 (0.04-16.08)	0.886654	1.3185	1.32 (0.44- 3.96)	0.622392	1.60951	1.61 (0.22-11.53)	0.64298	1.45158	1.45 (0.23- 9.19)	0.698199
	IL-13	14			0.866859	0.87 (0.44-1.72)	0.683667	0.485425	0.49 (0.13-1.75)	0.290059	0.598895	0.60 (0.28-1.28)	0.185827	0.37504	0.38 (0.10-1.38)	0.163971	0.399801	0.40 (0.12-1.32)	0.156302
	IL-16c	10			1.06049	1.06 (0.61-1.86)	0.837206	1.99769	2.00 (0.80-4.98)	0.176122	1.46505	1.47 (0.72-2.99)	0.294582	1.5136	1.51 (0.49-4.67)	0.488958	1.59277	1.59 (0.59-4.29)	0.380662
	IL-17	8			0.457887	0.46 (0.18-1.15)	0.0972245	0.174763	0.17 (0.03-0.97)	0.0929892	0.480798	0.48 (0.15-1.57)	0.224146	1.14882	1.15 (0.14-9.43)	0.900846	0.198676	0.20 (0.04-1.04)	0.0975778
	IL-18	13			0.889171	0.89 (0.49-1.60)	0.694752	1.3747	1.37 (0.44-4.29)	0.594394	0.837634	0.84 (0.38-1.83)	0.657286	0.647082	0.65 (0.18-2.36)	0.521961	0.695708	0.70 (0.20-2.43)	0.579606
	IL1b	3			0.638339	0.64 (0.17- 2.40)	0.506811	1.94166	1.94 (0.14-27.47)	0.709491	0.525099	0.53 (0.11- 2.49)	0.417464	0.486268	0.49 (0.07- 3.24)	0.533968	0.458174	0.46 (0.09- 2.37)	0.450256
	IL1ra	10			0.888237	0.89 (0.36-2.22)	0.799498	0.665924	0.67 (0.04-9.99)	0.776014	0.922764	0.92 (0.34-2.49)	0.87407	0.661513	0.66 (0.13-3.37)	0.630933	0.699597	0.70 (0.15-3.18)	0.654444
	IL-2	8			0.866868	0.87 (0.44-1.70)	0.67629	0.688959	0.69 (0.18-2.60)	0.601796	0.769759	0.77 (0.32-1.83)	0.553433	0.743923	0.74 (0.21-2.59)	0.656101	0.749042	0.75 (0.26-2.14)	0.606229
	IL-2ra	9			0.90533	0.91 (0.49-1.67)	0.75029	1.84569	1.85 (0.60-5.72)	0.323791	1.07589	1.08 (0.48-2.40)	0.858207	1.44367	1.44 (0.43-4.89)	0.571268	1.32384	1.32 (0.45-3.92)	0.625853
	IL-4	14			2.94762	2.95 (1.28- 6.79)	0.0111197	1.91947	1.92 (0.34-10.95)	0.477176	2.38887	2.39 (0.76- 7.46)	0.134098	2.7385	2.74 (0.37-20.25)	0.341712	2.30658	2.31 (0.31-17.12)	0.428471
	IL-5	8			1.2158	1.22 (0.60-2.46)	0.586944	1.83292	1.83 (0.39-8.54)	0.469629	1.45232	1.45 (0.56-3.73)	0.438522	2.04205	2.04 (0.49-8.47)	0.357966	1.93372	1.93 (0.45-8.35)	0.40608
	IL-6	11			0.681838	0.68 (0.26- 1.75)	0.427145	0.188645	0.19 (0.02- 1.58)	0.158656	1.07808	1.08 (0.31- 3.69)	0.904742	1.40885	1.41 (0.19-10.42)	0.743984	1.511	1.51 (0.22-10.30)	0.68236
	IL-7	12			1.35866	1.36 (0.80-2.31)	0.25605	1.36804	1.37 (0.37-5.00)	0.645719	1.21469	1.21 (0.61-2.44)	0.583963	1.24361	1.24 (0.48-3.23)	0.663423	1.21484	1.21 (0.52-2.86)	0.664323
	IL-8a	8			1.2044	1.20 (0.58- 2.52)	0.620747	0.785634	0.79 (0.19- 3.17)	0.746207	1.11352	1.11 (0.43- 2.89)	0.825232	2.00547	2.01 (0.36-11.03)	0.4499	0.953473	0.95 (0.17- 5.41)	0.95858
	IL-9	6			0.716991	0.72 (0.28-1.83)	0.485715	0.81264	0.81 (0.08-7.92)	0.866964	0.713972	0.71 (0.22-2.29)	0.571586	0.525986	0.53 (0.10-2.85)	0.489817	0.641391	0.64 (0.12-3.33)	0.619967
Others
	IFNg	12			0.751499	0.75 (0.26- 2.16)	0.595877	0.318875	0.32 (0.04- 2.81)	0.327542	0.851619	0.85 (0.26- 2.81)	0.792153	1.6284	1.63 (0.15-17.14)	0.692483	1.28038	1.28 (0.18- 9.20)	0.810443
	MIF	10			1.40493	1.40 (0.61- 3.25)	0.427069	1.1221	1.12 (0.19- 6.70)	0.902575	1.28694	1.29 (0.51- 3.25)	0.59364	3.04092	3.04 (0.80-11.57)	0.137355	1.55035	1.55 (0.46- 5.24)	0.497948
	TNFa	4			0.87116	0.87 (0.32-2.39)	0.78891	0.405885	0.41 (0.08-1.97)	0.379314	0.636168	0.64 (0.19-2.11)	0.458869	0.531378	0.53 (0.10-2.79)	0.509532	0.531378	0.53 (0.09-3.01)	0.526608
	TNFb	5			1.25772	1.26 (0.62-2.54)	0.522403	2.4985	2.50 (0.63-9.98)	0.285827	1.00538	1.01 (0.44-2.32)	0.989962	0.967871	0.97 (0.28-3.29)	0.960785	0.984252	0.98 (0.27-3.56)	0.981864
	TRAILbc	16			0.972341	0.97 (0.57-1.65)	0.91746	0.891351	0.89 (0.41-1.94)	0.775522	0.903653	0.90 (0.43-1.91)	0.790771	1.20369	1.20 (0.36-4.06)	0.769018	0.902836	0.90 (0.42-1.92)	0.794408
Abbreviations: CI, Confidence interval; OR, Odds Ratio; pval, p-value; SNPs, single nucleotide polymorphisms a: The MR-Egger (SIMEX) method was applied. b: Outliers detected by MR-PRESSO were removed. c: The cutoff threshold for SNP significance was set as 5×10-8, while for other cytokines was 5×10-6. OR and 95% CI represent the change in the odds ratio of Vitiligo per 1 SD increase in inflammato…
