# Supplementary material for: Exploring the causal relationship between inflammatory cytokines and immunoinflammatory dermatoses: a Mendelian randomization study
Source: Front Med (Lausanne). 2024 Jan 31;11:1263714. doi: 10.3389/fmed.2024.1263714 (PMC10864622; doi:10.3389/fmed.2024.1263714)
Supplement: Supplementary file 8 [file Table_8.XLSX]

## Sheet: Table 1
Table S8. Heterogeneity and horizontal pleiotropy tests of forty-one inflammatory cytokines on Vitiligo.
Exposures	Q1 pval	Q2 pval	Q/Qdf	intercept	intercept pval	MR-PRESSO Global Test pval	Recommended Method
bNGF	0.102341	0.0916996	6.198/3	0.437656	0.521362	0.194	IVW
CTACK	0.421253	0.405868	11.266/11	0.125996	0.383846	0.413	IVW
Eotaxin	0.0949425	0.0694619	23.757/16	0.00864443	0.947094	0.102	IVW
FGFBasic	0.066496	0.0700076	11.803/6	-0.273198	0.41444	0.081	IVW
GCSF	0.0775819	0.0512049	14.164/8	-0.0445693	0.781838	0.091	IVW
GROa	0.14672	0.116456	17.077/12	0.0738542	0.63707	0.149	IVW
HGF	0.166352	0.339098	11.674/8	-0.280944	0.111714	0.19	IVW
IFNg	0.0947776	0.0941247	17.467/11	0.124153	0.396566	0.105	IVW
IL-10	0.806889	0.783149	9.366/14	0.0868021	0.490894	0.81	IVW
IL-12p70	0.377074	0.30674	15.015/14	0.0114706	0.943672	0.376	IVW
IL-13	0.0369532	0.0442746	23.415/13	0.145622	0.313967	0.044	IVW
IL-16	0.695372	0.900413	6.438/9	-0.19925	0.123978	0.703	IVW
IL-17	0.769726	0.882116	4.086/7	0.180352	0.238713	0.66	IVW
IL-18	0.371521	0.35512	12.965/12	-0.0897752	0.397974	0.39	IVW
IL1b	0.423211	0.366231	1.719/2	-0.230401	0.516169	NA	IVW
IL1ra	0.06436	0.0420516	16.122/9	0.0460667	0.828942	0.063	IVW
IL-2	0.967245	0.944821	1.858/7	0.0442936	0.707572	0.97	IVW
IL-2ra	0.737434	0.881741	5.186/8	-0.157166	0.18584	0.792	IVW
IL-4	0.836238	0.799842	8.111/13	0.0592342	0.592438	0.842	IVW
IL-5	0.684922	0.616087	4.795/7	-0.0877171	0.577914	0.723	IVW
IL-6	0.801541	0.882124	6.161/10	0.156897	0.218824	0.78	IVW
IL-7	0.408732	0.325716	11.420/11	-0.00151039	0.991041	0.488	IVW
IL-8	0.458951	0.401758	6.716/7	0.0909635	0.503628	0.464	IVW
IL-9	0.809856	0.68778	2.275/5	-0.0311372	0.911603	0.829	IVW
IP10	0.440081	0.463889	11.038/11	-0.138373	0.28055	0.446	IVW
MCSF	0.986762	0.983733	3.263/11	-0.0921545	0.558612	0.981	IVW
MCP1	0.642961	0.652572	12.472/15	0.135388	0.322862	0.649	IVW
MCP3	0.115263	0.201119	8.848/5	0.286081	0.23761	0.152	IVW
MIF	0.155534	0.110889	13.159/9	0.0471035	0.783745	0.179	IVW
MIG	0.233598	0.271865	15.145/12	-0.174238	0.247564	0.227	IVW
MIP1a	0.615989	0.407722	1.795/3	0.00788929	0.979782	0.67	IVW
MIP1b	0.633979	0.57326	18.236/21	-0.015747	0.883838	0.653	IVW
PDGFbb	0.750287	0.848597	9.295/13	0.166191	0.167292	0.797	IVW
RANTES	0.471016	0.489286	8.6413/9	0.171808	0.306217	0.47	IVW
SCF	0.909929	0.864288	4.022/9	-0.0439349	0.756855	0.903	IVW
SCGFb	0.369768	0.353223	21.473/20	0.0809749	0.412152	0.393	IVW
SDF1a	0.582696	0.579473	6.578/8	-0.114423	0.370756	0.57	IVW
TNFa	0.544849	0.735983	2.135/3	0.230007	0.342628	0.585	IVW
TNFb	0.205199	0.242262	5.920/4	-0.211653	0.345883	0.247	IVW
TRAIL	0.756638	0.697624	10.942/15	0.0202643	0.767541	0.792	IVW
VEGF	0.498681	0.533815	16.357/17	0.121913	0.241102	0.51	IVW
Q1 pval: p value of Q test from IVW method; Q2 pval: p value of Q test from MR-Egger method Abbreviations: pval, p-value; Q, Cochran Q statistics; SNPs, single nucleotide polymorphisms; IVW, the inverse variance weighted method.
